# Supplementary material for: Probing SARS-CoV-2 membrane binding peptide via single-molecule AFM-based force spectroscopy
Source: Nat Commun. 2025 Jan 2;16:6. doi: 10.1038/s41467-024-55358-9 (PMC11696146; doi:10.1038/s41467-024-55358-9)
Supplement: Supplementary file 6 — Source Data [file 41467_2024_55358_MOESM6_ESM.xlsx]

## Sheet: Figure 1 e-h
All data were normalized by subtracting the start of association phase.
Fig.1e								Fig.1f								Fig.1g conthol				Fig.1h conthol
Time (s) no normalization	Respones (nm) 1mM DOPC/Chol	Respones (nm) 0.5 mM DOPC/Chol	Respones (nm) 0.25 mM DOPC/Chol	Respones (nm) 0.125 mM DOPC/Chol	Respones (nm) 0.075 mM DOPC/Chol			Time (s) no normalization	Respones (nm) 1mM DOPC/SM	Respones (nm) 0.5 mM DOPC/SM	Respones (nm) 0.25 mM DOPC/SM	Respones (nm) 0.125 mM DOPC/SM	Respones (nm) 0.075 mM DOPC/SM			Time (s) no normalization	Respones (nm) 1mM DOPC/Chol			Time (s) no normalization	Respones (nm) 1mM DOPC/SM
1140	0	0	0	0	0			1140	0	0	0	0	0			1140	-5.44e-05			1140	-0.00068138
1140.2	0.0038	0.0022	0.00096402	0.00048024	0.00032392			1140.2	0.00094148	0.00037613	0.00016056	9.219e-05	6.928e-05			1140.2	-0.00304			1140.2	-0.0037
1140.4	0.0076	0.00439	0.00193	0.00096031	0.00064776			1140.4	0.00188	0.00075209	0.00032108	0.00018437	0.00013856			1140.4	-0.00159			1140.4	-0.00253
1140.6	0.01139	0.00659	0.00289	0.00144	0.00097153			1140.6	0.00282	0.00113	0.00048157	0.00027653	0.00020784			1140.6	-0.00312			1140.6	7.87e-05
1140.8	0.01517	0.00878	0.00385	0.00192	0.0013			1140.8	0.00376	0.0015	0.00064202	0.00036869	0.00027711			1140.8	-0.00974			1140.8	0.00362
1141	0.01896	0.01097	0.00482	0.0024	0.00162			1141	0.0047	0.00188	0.00080244	0.00046084	0.00034637			1141	-0.00632			1141	0.00223
1141.2	0.02273	0.01315	0.00578	0.00288	0.00194			1141.2	0.00564	0.00225	0.00096282	0.00055297	0.00041563			1141.2	-0.00508			1141.2	6.082e-05
1141.4	0.0265	0.01534	0.00674	0.00336	0.00227			1141.4	0.00657	0.00263	0.00112	0.0006451	0.00048489			1141.4	-0.0122			1141.4	0.00143
1141.6	0.03027	0.01752	0.0077	0.00384	0.00259			1141.6	0.00751	0.003	0.00128	0.00073721	0.00055414			1141.6	-0.01123			1141.6	-0.00136
1141.8	0.03403	0.0197	0.00866	0.00432	0.00291			1141.8	0.00844	0.00338	0.00144	0.00082932	0.00062339			1141.8	-0.00907			1141.8	0.00085678
1142	0.03778	0.02188	0.00962	0.00479	0.00324			1142	0.00938	0.00375	0.0016	0.00092141	0.00069263			1142	-0.01456			1142	0.0002388
1142.2	0.04154	0.02405	0.01058	0.00527	0.00356			1142.2	0.01031	0.00413	0.00176	0.00101	0.00076187			1142.2	-0.00921			1142.2	0.00334
1142.4	0.04528	0.02623	0.01154	0.00575	0.00388			1142.4	0.01124	0.0045	0.00192	0.00111	0.0008311			1142.4	-0.01323			1142.4	0.00295
1142.6	0.04902	0.0284	0.0125	0.00623	0.00421			1142.6	0.01217	0.00488	0.00208	0.0012	0.00090033			1142.6	-0.01389			1142.6	0.00034239
1142.8	0.05276	0.03057	0.01345	0.00671	0.00453			1142.8	0.0131	0.00525	0.00224	0.00129	0.00096955			1142.8	-0.01603			1142.8	-0.0002558
1143	0.05649	0.03274	0.01441	0.00719	0.00485			1143	0.01403	0.00562	0.0024	0.00138	0.00104			1143	-0.01669			1143	0.00343
1143.2	0.06021	0.03491	0.01537	0.00766	0.00517			1143.2	0.01496	0.006	0.00256	0.00147	0.00111			1143.2	-0.01507			1143.2	0.00394
1143.4	0.06393	0.03707	0.01632	0.00814	0.0055			1143.4	0.01589	0.00637	0.00272	0.00157	0.00118			1143.4	-0.01727			1143.4	0.01118
1143.6	0.06765	0.03923	0.01728	0.00862	0.00582			1143.6	0.01682	0.00674	0.00288	0.00166	0.00125			1143.6	-0.02265			1143.6	0.00284
1143.8	0.07136	0.04139	0.01824	0.00909	0.00614			1143.8	0.01774	0.00712	0.00304	0.00175	0.00132			1143.8	-0.01921			1143.8	0.00576
1144	0.07506	0.04355	0.01919	0.00957	0.00646			1144	0.01867	0.00749	0.0032	0.00184	0.00138			1144	-0.01794			1144	0.00912
1144.2	0.07876	0.04571	0.02015	0.01005	0.00679			1144.2	0.01959	0.00786	0.00336	0.00193	0.00145			1144.2	-0.01649			1144.2	0.01253
1144.4	0.08246	0.04786	0.0211	0.01052	0.00711			1144.4	0.02052	0.00824	0.00352	0.00203	0.00152			1144.4	-0.01994			1144.4	0.01473
1144.6	0.08615	0.05001	0.02205	0.011	0.00743			1144.6	0.02144	0.00861	0.00368	0.00212	0.00159			1144.6	-0.01772			1144.6	0.01217
1144.8	0.08984	0.05216	0.02301	0.01148	0.00775			1144.8	0.02236	0.00898	0.00384	0.00221	0.00166			1144.8	-0.01795			1144.8	0.01047
1145	0.09352	0.05431	0.02396	0.01195	0.00808			1145	0.02328	0.00935	0.004	0.0023	0.00173			1145	-0.01984			1145	0.00985
1145.2	0.09719	0.05645	0.02491	0.01243	0.0084			1145.2	0.0242	0.00972	0.00416	0.00239	0.0018			1145.2	-0.02052			1145.2	0.01582
1145.4	0.10086	0.0586	0.02586	0.01291	0.00872			1145.4	0.02512	0.0101	0.00432	0.00249	0.00187			1145.4	-0.01901			1145.4	0.01882
1145.6	0.10453	0.06074	0.02682	0.01338	0.00904			1145.6	0.02604	0.01047	0.00448	0.00258	0.00194			1145.6	-0.02012			1145.6	0.01638
1145.8	0.10819	0.06288	0.02777	0.01386	0.00936			1145.8	0.02696	0.01084	0.00464	0.00267	0.00201			1145.8	-0.02075			1145.8	0.01764
1146	0.11185	0.06502	0.02872	0.01433	0.00969			1146	0.02788	0.01121	0.0048	0.00276	0.00208			1146	-0.01953			1146	0.01697
1146.2	0.1155	0.06715	0.02967	0.01481	0.01001			1146.2	0.02879	0.01158	0.00496	0.00285	0.00215			1146.2	-0.0202			1146.2	0.02039
1146.4	0.11914	0.06929	0.03062	0.01528	0.01033			1146.4	0.02971	0.01195	0.00512	0.00294	0.00221			1146.4	-0.01924			1146.4	0.0186
1146.6	0.12278	0.07142	0.03157	0.01576	0.01065			1146.6	0.03062	0.01232	0.00528	0.00304	0.00228			1146.6	-0.02064			1146.6	0.02599
1146.8	0.12642	0.07355	0.03251	0.01623	0.01097			1146.8	0.03154	0.01269	0.00544	0.00313	0.00235			1146.8	-0.01495			1146.8	0.02041
1147	0.13005	0.07567	0.03346	0.0167	0.01129			1147	0.03245	0.01306	0.0056	0.00322	0.00242			1147	-0.02066			1147	0.0238
1147.2	0.13368	0.0778	0.03441	0.01718	0.01162			1147.2	0.03336	0.01343	0.00576	0.00331	0.00249			1147.2	-0.0228			1147.2	0.02542
1147.4	0.1373	0.07992	0.03536	0.01765	0.01194			1147.4	0.03427	0.0138	0.00592	0.0034	0.00256			1147.4	-0.02009			1147.4	0.02448
1147.6	0.14092	0.08204	0.0363	0.01813	0.01226			1147.6	0.03518	0.01417	0.00608	0.0035	0.00263			1147.6	-0.02227			1147.6	0.0281
1147.8	0.14453	0.08416	0.03725	0.0186	0.01258			1147.8	0.03609	0.01454	0.00623	0.00359	0.0027			1147.8	-0.01914			1147.8	0.03304
1148	0.14813	0.08628	0.0382	0.01907	0.0129			1148	0.037	0.01491	0.00639	0.00368	0.00277			1148	-0.01966			1148	0.02835
1148.2	0.15174	0.0884	0.03914	0.01955	0.01322			1148.2	0.03791	0.01528	0.00655	0.00377	0.00284			1148.2	-0.01837			1148.2	0.02815
1148.4	0.15533	0.09051	0.04009	0.02002	0.01354			1148.4	0.03882	0.01565	0.00671	0.00386	0.00291			1148.4	-0.01572			1148.4	0.03603
1148.6	0.15893	0.09262	0.04103	0.02049	0.01386			1148.6	0.03972	0.01602	0.00687	0.00395	0.00297			1148.6	-0.01906			1148.6	0.03712
1148.8	0.16251	0.09473	0.04198	0.02097	0.01419			1148.8	0.04063	0.01639	0.00703	0.00405	0.00304			1148.8	-0.0157			1148.8	0.03192
1149	0.1661	0.09684	0.04292	0.02144	0.01451			1149	0.04153	0.01676	0.00719	0.00414	0.00311			1149	-0.01907			1149	0.03416
1149.2	0.16968	0.09894	0.04386	0.02191	0.01483			1149.2	0.04244	0.01713	0.00735	0.00423	0.00318			1149.2	-0.02005			1149.2	0.03828
1149.4	0.17325	0.10104	0.04481	0.02238	0.01515			1149.4	0.04334	0.01749	0.00751	0.00432	0.00325			1149.4	-0.01944			1149.4	0.03478
1149.6	0.17682	0.10315	0.04575	0.02285	0.01547			1149.6	0.04424	0.01786	0.00767	0.00441	0.00332			1149.6	-0.02118			1149.6	0.04026
1149.8	0.18038	0.10525	0.04669	0.02333	0.01579			1149.8	0.04514	0.01823	0.00782	0.0045	0.00339			1149.8	-0.01796			1149.8	0.0439
1150	0.18394	0.10734	0.04763	0.0238	0.01611			1150	0.04604	0.0186	0.00798	0.0046	0.00346			1150	-0.01886			1150	0.04148
1150.2	0.18749	0.10944	0.04857	0.02427	0.01643			1150.2	0.04694	0.01897	0.00814	0.00469	0.00353			1150.2	-0.02193			1150.2	0.03891
1150.4	0.19104	0.11153	0.04951	0.02474	0.01675			1150.4	0.04784	0.01933	0.0083	0.00478	0.0036			1150.4	-0.02074			1150.4	0.04083
1150.6	0.19459	0.11362	0.05045	0.02521	0.01707			1150.6	0.04874	0.0197	0.00846	0.00487	0.00367			1150.6	-0.0189			1150.6	0.04723
1150.8	0.19813	0.11571	0.05139	0.02568	0.01739			1150.8	0.04964	0.02007	0.00862	0.00496	0.00373			1150.8	-0.02107			1150.8	0.046
1151	0.20166	0.1178	0.05233	0.02615	0.01771			1151	0.05053	0.02044	0.00878	0.00505	0.0038			1151	-0.02086			1151	0.04919
1151.2	0.20519	0.11988	0.05327	0.02662	0.01803			1151.2	0.05143	0.0208	0.00894	0.00515	0.00387			1151.2	-0.02021			1151.2	0.04688
1151.4	0.20872	0.12197	0.05421	0.0271	0.01835			1151.4	0.05232	0.02117	0.00909	0.00524	0.00394			1151.4	-0.01545			1151.4	0.04794
1151.6	0.21224	0.12405	0.05514	0.02757	0.01867			1151.6	0.05322	0.02154	0.00925	0.00533	0.00401			1151.6	-0.02198			1151.6	0.05158
1151.8	0.21575	0.12613	0.05608	0.02804	0.01899			1151.8	0.05411	0.0219	0.00941	0.00542	0.00408			1151.8	-0.02086			1151.8	0.05132
1152	0.21926	0.12821	0.05702	0.02851	0.01931			1152	0.055	0.02227	0.00957	0.00551	0.00415			1152	-0.02467			1152	0.05526
1152.2	0.22277	0.13028	0.05795	0.02898	0.01963			1152.2	0.05589	0.02263	0.00973	0.0056	0.00422			1152.2	-0.02035			1152.2	0.05721
1152.4	0.22627	0.13235	0.05889	0.02945	0.01995			1152.4	0.05678	0.023	0.00989	0.0057	0.00429			1152.4	-0.02118			1152.4	0.05662
1152.6	0.22977	0.13443	0.05983	0.02991	0.02027			1152.6	0.05767	0.02337	0.01004	0.00579	0.00436			1152.6	-0.01847			1152.6	0.05674
1152.8	0.23326	0.1365	0.06076	0.03038	0.02059			1152.8	0.05856	0.02373	0.0102	0.00588	0.00442			1152.8	-0.01398			1152.8	0.05854
1153	0.23675	0.13856	0.06169	0.03085	0.02091			1153	0.05945	0.0241	0.01036	0.00597	0.00449			1153	-0.01119			1153	0.05807
1153.2	0.24023	0.14063	0.06263	0.03132	0.02123			1153.2	0.06034	0.02446	0.01052	0.00606	0.00456			1153.2	-0.02075			1153.2	0.05795
1153.4	0.24371	0.14269	0.06356	0.03179	0.02155			1153.4	0.06123	0.02483	0.01068	0.00615	0.00463			1153.4	-0.01755			1153.4	0.06244
1153.6	0.24719	0.14475	0.0645	0.03226	0.02186			1153.6	0.06211	0.02519	0.01084	0.00625	0.0047			1153.6	-0.01908			1153.6	0.06131
1153.8	0.25065	0.14681	0.06543	0.03273	0.02218			1153.8	0.063	0.02556	0.01099	0.00634	0.00477			1153.8	-0.01525			1153.8	0.06528
1154	0.25412	0.14887	0.06636	0.0332	0.0225			1154	0.06388	0.02592	0.01115	0.00643	0.00484			1154	-0.01896			1154	0.06237
1154.2	0.25758	0.15093	0.06729	0.03366	0.02282			1154.2	0.06476	0.02629	0.01131	0.00652	0.00491			1154.2	-0.02185			1154.2	0.06564
1154.4	0.26103	0.15298	0.06822	0.03413	0.02314			1154.4	0.06565	0.02665	0.01147	0.00661	0.00498			1154.4	-0.02108			1154.4	0.06557
1154.6	0.26448	0.15503	0.06915	0.0346	0.02346			1154.6	0.06653	0.02701	0.01163	0.0067	0.00505			1154.6	-0.02053			1154.6	0.07182
1154.8	0.26793	0.15708	0.07008	0.03507	0.02378			1154.8	0.06741	0.02738	0.01178	0.00679	0.00511			1154.8	-0.01655			1154.8	0.07063
1155	0.27137	0.15913	0.07101	0.03553	0.0241			1155	0.06829	0.02774	0.01194	0.00689	0.00518			1155	-0.01622			1155	0.07038
1155.2	0.27481	0.16118	0.07194	0.036	0.02442			1155.2	0.06917	0.0281	0.0121	0.00698	0.00525			1155.2	-0.02077			1155.2	0.07369
1155.4	0.27824	0.16322	0.07287	0.03647	0.02473			1155.4	0.07005	0.02847	0.01226	0.00707	0.00532			1155.4	-0.0165			1155.4	0.07265
1155.6	0.28167	0.16526	0.0738	0.03694	0.02505			1155.6	0.07093	0.02883	0.01241	0.00716	0.00539			1155.6	-0.01798			1155.6	0.07165
1155.8	0.28509	0.1673	0.07473	0.0374	0.02537			1155.8	0.0718	0.02919	0.01257	0.00725	0.00546			1155.8	-0.01647			1155.8	0.07463
1156	0.28851	0.16934	0.07566	0.03787	0.02569			1156	0.07268	0.02956	0.01273	0.00734	0.00553			1156	-0.01684			1156	0.07702
1156.2	0.29192	0.17138	0.07658	0.03834	0.02601			1156.2	0.07356	0.02992	0.01289	0.00743	0.0056			1156.2	-0.01506			1156.2	0.07568
1156.4	0.29533	0.17341	0.07751	0.0388	0.02633			1156.4	0.07443	0.03028	0.01305	0.00752	0.00567			1156.4	-0.01548			1156.4	0.07481
1156.6	0.29873	0.17544	0.07844	0.03927	0.02664			1156.6	0.0753	0.03064	0.0132	0.00762	0.00573			1156.6	-0.017			1156.6	0.07987
1156.8	0.30213	0.17748	0.07936	0.03973	0.02696			1156.8	0.07618	0.03101	0.01336	0.00771	0.0058			1156.8	-0.0171			1156.8	0.07825
1157	0.30553	0.1795	0.08029	0.0402	0.02728			1157	0.07705	0.03137	0.01352	0.0078	0.00587			1157	-0.01784			1157	0.07676
1157.2	0.30892	0.18153	0.08121	0.04066	0.0276			1157.2	0.07792	0.03173	0.01368	0.00789	0.00594			1157.2	-0.01569			1157.2	0.08118
1157.4	0.3123	0.18356	0.08214	0.04113	0.02792			1157.4	0.07879	0.03209	0.01383	0.00798	0.00601			1157.4	-0.01738			1157.4	0.08297
1157.6	0.31568	0.18558	0.08306	0.0416	0.02823			1157.6	0.07966	0.03245	0.01399	0.00807	0.00608			1157.6	-0.01694			1157.6	0.08564
1157.8	0.31906	0.1876	0.08399	0.04206	0.02855			1157.8	0.08053	0.03282	0.01415	0.00816	0.00615			1157.8	-0.0168			1157.8	0.0894
1158	0.32243	0.18962	0.08491	0.04253	0.02887			1158	0.0814	0.03318	0.01431	0.00826	0.00622			1158	-0.01592			1158	0.08623
1158.2	0.3258	0.19164	0.08583	0.04299	0.02919			1158.2	0.08227	0.03354	0.01446	0.00835	0.00629			1158.2	-0.01611			1158.2	0.08775
1158.4	0.32916	0.19365	0.08675	0.04345	0.0295			1158.4	0.08313	0.0339	0.01462	0.00844	0.00635			1158.4	-0.01526			1158.4	0.09252
1158.6	0.33252	0.19566	0.08768	0.04392	0.02982			1158.6	0.084	0.03426	0.01478	0.00853	0.00642			1158.6	-0.01091			1158.6	0.08895
1158.8	0.33588	0.19767	0.0886	0.04438	0.03014			1158.8	0.08487	0.03462	0.01493	0.00862	0.00649			1158.8	-0.01688			1158.8	0.09256
1159	0.33923	0.19968	0.08952	0.04485	0.03046			1159	0.08573	0.03498	0.01509	0.00871	0.00656			1159	-0.01995			1159	0.09149
1159.2	0.34257	0.20169	0.09044	0.04531	0.03077			1159.2	0.08659	0.03534	0.01525	0.0088	0.00663			1159.2	-0.01451			1159.2	0.09299
1159.4	0.34591	0.2037	0.09136	0.04577	0.03109			1159.4	0.08746	0.0357	0.01541	0.00889	0.0067			1159.4	-0.01233			1159.4	0.09546
1159.6	0.34925	0.2057	0.09228	0.04624	0.03141			1159.6	0.08832	0.03606	0.01556	0.00898	0.00677			1159.6	-0.01584			1159.6	0.0927
1159.8	0.35258	0.2077	0.0932	0.0467	0.03172			1159.8	0.08918	0.03642	0.01572	0.00908	0.00684			1159.8	-0.01516			1159.8	0.09865
1160	0.35591	0.2097	0.09412	0.04716	0.03204			1160	0.09004	0.03678	0.01588	0.00917	0.00691			1160	-0.01578			1160	0.09628
1160.2	0.35923	0.2117	0.09503	0.04763	0.03236			1160.2	0.0909	0.03714	0.01603	0.00926	0.00697			1160.2	-0.01704			1160.2	0.1011
1160.4	0.36255	0.2137	0.09595	0.04809	0.03268			1160.4	0.09176	0.0375	0.01619	0.00935	0.00704			1160.4	-0.01583			1160.4	0.10111
1160.6	0.36586	0.21569	0.09687	0.04855	0.03299			1160.6	0.09262	0.03786	0.01635	0.00944	0.00711			1160.6	-0.01309			1160.6	0.1024
1160.8	0.36917	0.21768	0.09779	0.04902	0.03331			1160.8	0.09347	0.03822	0.0165	0.00953	0.00718			1160.8	-0.0163			1160.8	0.10127
1161	0.37248	0.21967	0.0987	0.04948	0.03363			1161	0.09433	0.03858	0.01666	0.00962	0.00725			1161	-0.01775			1161	0.10305
1161.2	0.37578	0.22166	0.09962	0.04994	0.03394			1161.2	0.09519	0.03893	0.01682	0.00971	0.00732			1161.2	-0.01502			1161.2	0.10471
1161.4	0.37907	0.22365	0.10053	0.0504	0.03426			1161.4	0.09604	0.03929	0.01697	0.00981	0.00739			1161.4	-0.01037			1161.4	0.10107
1161.6	0.38237	0.22563	0.10145	0.05086	0.03457			1161.6	0.0969	0.03965	0.01713	0.0099	0.00746			1161.6	-0.01567			1161.6	0.10689
1161.8	0.38565	0.22762	0.10236	0.05133	0.03489			1161.8	0.09775	0.04001	0.01729	0.00999	0.00752			1161.8	-0.01441			1161.8	0.10373
1162	0.38894	0.2296	0.10328	0.05179	0.03521			1162	0.0986	0.04037	0.01744	0.01008	0.00759			1162	-0.01724			1162	0.10948
1162.2	0.39221	0.23158	0.10419	0.05225	0.03552			1162.2	0.09945	0.04072	0.0176	0.01017	0.00766			1162.2	-0.01399			1162.2	0.1067
1162.4	0.39549	0.23355	0.1051	0.05271	0.03584			1162.4	0.10031	0.04108	0.01776	0.01026	0.00773			1162.4	-0.01314			1162.4	0.10879
1162.6	0.39876	0.23553	0.10602	0.05317	0.03616			1162.6	0.10116	0.04144	0.01791	0.01035	0.0078			1162.6	-0.01592			1162.6	0.11017
1162.8	0.40202	0.2375	0.10693	0.05363	0.03647			1162.8	0.10201	0.0418	0.01807	0.01044	0.00787			1162.8	-0.01336			1162.8	0.1119
1163	0.40528	0.23947	0.10784	0.05409	0.03679			1163	0.10285	0.04215	0.01823	0.01053	0.00794			1163	-0.01477			1163	0.11259
1163.2	0.40854	0.24144	0.10875	0.05455	0.0371			1163.2	0.1037	0.04251	0.01838	0.01062	0.00801			1163.2	-0.0108			1163.2	0.10907
1163.4	0.41179	0.24341	0.10966	0.05501	0.03742			1163.4	0.10455	0.04287	0.01854	0.01072	0.00807			1163.4	-0.01191			1163.4	0.11412
1163.6	0.41504	0.24538	0.11057	0.05547	0.03773			1163.6	0.1054	0.04322	0.0187	0.01081	0.00814			1163.6	-0.01196			1163.6	0.11594
1163.8	0.41828	0.24734	0.11148	0.05593	0.03805			1163.8	0.10624	0.04358	0.01885	0.0109	0.00821			1163.8	-0.01399			1163.8	0.11468
1164	0.42152	0.2493	0.11239	0.05639	0.03837			1164	0.10709	0.04394	0.01901	0.01099	0.00828			1164	-0.01392			1164	0.1159
1164.2	0.42476	0.25126	0.1133	0.05685	0.03868			1164.2	0.10793	0.04429	0.01917	0.01108	0.00835			1164.2	-0.01392			1164.2	0.11796
1164.4	0.42799	0.25322	0.11421	0.05731	0.039			1164.4	0.10878	0.04465	0.01932	0.01117	0.00842			1164.4	-0.01247			1164.4	0.12089
1164.6	0.43121	0.25518	0.11512	0.05777	0.03931			1164.6	0.10962	0.04501	0.01948	0.01126	0.00849			1164.6	-0.01125			1164.6	0.12457
1164.8	0.43443	0.25713	0.11603	0.05823	0.03963			1164.8	0.11046	0.04536	0.01963	0.01135	0.00856			1164.8	-0.01112			1164.8	0.12086
1165	0.43765	0.25909	0.11694	0.05869	0.03994			1165	0.1113	0.04572	0.01979	0.01144	0.00862			1165	-0.0123			1165	0.1212
1165.2	0.44086	0.26104	0.11784	0.05915	0.04026			1165.2	0.11214	0.04607	0.01995	0.01153	0.00869			1165.2	-0.0105			1165.2	0.12135
1165.4	0.44407	0.26299	0.11875	0.05961	0.04057			1165.4	0.11298	0.04643	0.0201	0.01162	0.00876			1165.4	-0.00682			1165.4	0.13168
1165.6	0.44728	0.26493	0.11966	0.06006	0.04089			1165.6	0.11382	0.04678	0.02026	0.01172	0.00883			1165.6	-0.01206			1165.6	0.12635
1165.8	0.45047	0.26688	0.12056	0.06052	0.0412			1165.8	0.11466	0.04714	0.02041	0.01181	0.0089			1165.8	-0.00883			1165.8	0.12209
1166	0.45367	0.26882	0.12147	0.06098	0.04152			1166	0.1155	0.04749	0.02057	0.0119	0.00897			1166	-0.01161			1166	0.12357
1166.2	0.45686	0.27077	0.12237	0.06144	0.04183			1166.2	0.11633	0.04785	0.02073	0.01199	0.00904			1166.2	-0.00989			1166.2	0.12905
1166.4	0.46005	0.27271	0.12328	0.0619	0.04215			1166.4	0.11717	0.0482	0.02088	0.01208	0.0091			1166.4	-0.01379			1166.4	0.12724
1166.6	0.46323	0.27464	0.12418	0.06235	0.04246			1166.6	0.118	0.04856	0.02104	0.01217	0.00917			1166.6	-0.01016			1166.6	0.13092
1166.8	0.46641	0.27658	0.12508	0.06281	0.04278			1166.8	0.11884	0.04891	0.02119	0.01226	0.00924			1166.8	-0.01133			1166.8	0.13277
1167	0.46958	0.27851	0.12599	0.06327	0.04309			1167	0.11967	0.04926	0.02135	0.01235	0.00931			1167	-0.01067			1167	0.13099
1167.2	0.47275	0.28045	0.12689	0.06373	0.0434			1167.2	0.1205	0.04962	0.0215	0.01244	0.00938			1167.2	-0.00925			1167.2	0.13099
1167.4	0.47592	0.28238	0.12779	0.06418	0.04372			1167.4	0.12134	0.04997	0.02166	0.01253	0.00945			1167.4	-0.00751			1167.4	0.13546
1167.6	0.47908	0.28431	0.12869	0.06464	0.04403			1167.6	0.12217	0.05032	0.02182	0.01262	0.00952			1167.6	-0.0078			1167.6	0.13583
1167.8	0.48224	0.28623	0.1296	0.0651	0.04435			1167.8	0.123	0.05068	0.02197	0.01271	0.00959			1167.8	-0.01029			1167.8	0.13759
1168	0.48539	0.28816	0.1305	0.06555	0.04466			1168	0.12383	0.05103	0.02213	0.01281	0.00965			1168	-0.0087			1168	0.13634
1168.2	0.48854	0.29008	0.1314	0.06601	0.04498			1168.2	0.12466	0.05138	0.02228	0.0129	0.00972			1168.2	-0.00964			1168.2	0.14154
1168.4	0.49168	0.292	0.1323	0.06646	0.04529			1168.4	0.12549	0.05174	0.02244	0.01299	0.00979			1168.4	-0.01008			1168.4	0.13421
1168.6	0.49482	0.29392	0.1332	0.06692	0.0456			1168.6	0.12631	0.05209	0.02259	0.01308	0.00986			1168.6	-0.00887			1168.6	0.13751
1168.8	0.49796	0.29584	0.1341	0.06738	0.04592			1168.8	0.12714	0.05244	0.02275	0.01317	0.00993			1168.8	-0.00859			1168.8	0.1451
1169	0.50109	0.29776	0.13499	0.06783	0.04623			1169	0.12797	0.05279	0.0229	0.01326	0.01			1169	-0.00947			1169	0.14676
1169.2	0.50422	0.29967	0.13589	0.06829	0.04655			1169.2	0.12879	0.05315	0.02306	0.01335	0.01007			1169.2	-0.01171			1169.2	0.14003
1169.4	0.50734	0.30159	0.13679	0.06874	0.04686			1169.4	0.12962	0.0535	0.02322	0.01344	0.01013			1169.4	-0.00667			1169.4	0.14234
1169.6	0.51046	0.3035	0.13769	0.0692	0.04717			1169.6	0.13044	0.05385	0.02337	0.01353	0.0102			1169.6	-0.01199			1169.6	0.14563
1169.8	0.51358	0.30541	0.13859	0.06965	0.04749			1169.8	0.13126	0.0542	0.02353	0.01362	0.01027			1169.8	-0.01053			1169.8	0.14306
1170	0.51669	0.30731	0.13948	0.07011	0.0478			1170	0.13208	0.05455	0.02368	0.01371	0.01034			1170	-0.00765			1170	0.14883
1170.2	0.51979	0.30922	0.14038	0.07056	0.04811			1170.2	0.13291	0.0549	0.02384	0.0138	0.01041			1170.2	-0.00679			1170.2	0.14827
1170.4	0.5229	0.31112	0.14127	0.07102	0.04843			1170.4	0.13373	0.05526	0.02399	0.01389	0.01048			1170.4	-0.01314			1170.4	0.14989
1170.6	0.52599	0.31302	0.14217	0.07147	0.04874			1170.6	0.13455	0.05561	0.02415	0.01398	0.01055			1170.6	-0.00644			1170.6	0.15269
1170.8	0.52909	0.31492	0.14306	0.07192	0.04905			1170.8	0.13537	0.05596	0.0243	0.01407	0.01061			1170.8	-0.00997			1170.8	0.15369
1171	0.53218	0.31682	0.14396	0.07238	0.04937			1171	0.13618	0.05631	0.02446	0.01416	0.01068			1171	-0.00706			1171	0.14949
1171.2	0.53526	0.31872	0.14485	0.07283	0.04968			1171.2	0.137	0.05666	0.02461	0.01426	0.01075			1171.2	-0.00938			1171.2	0.1497
1171.4	0.53834	0.32061	0.14575	0.07329	0.04999			1171.4	0.13782	0.05701	0.02477	0.01435	0.01082			1171.4	-0.0088			1171.4	0.14884
1171.6	0.54142	0.3225	0.14664	0.07374	0.0503			1171.6	0.13864	0.05736	0.02492	0.01444	0.01089			1171.6	-0.0089			1171.6	0.15547
1171.8	0.5445	0.32439	0.14753	0.07419	0.05062			1171.8	0.13945	0.05771	0.02508	0.01453	0.01096			1171.8	-0.00847			1171.8	0.15793
1172	0.54756	0.32628	0.14842	0.07465	0.05093			1172	0.14027	0.05806	0.02523	0.01462	0.01103			1172	-0.0096			1172	0.15315
1172.2	0.55063	0.32817	0.14931	0.0751	0.05124			1172.2	0.14108	0.05841	0.02539	0.01471	0.01109			1172.2	-0.00353			1172.2	0.15133
1172.4	0.55369	0.33006	0.15021	0.07555	0.05156			1172.4	0.14189	0.05876	0.02554	0.0148	0.01116			1172.4	-0.00435			1172.4	0.15719
1172.6	0.55675	0.33194	0.1511	0.076	0.05187			1172.6	0.14271	0.05911	0.0257	0.01489	0.01123			1172.6	-0.00548			1172.6	0.15703
1172.8	0.5598	0.33382	0.15199	0.07646	0.05218			1172.8	0.14352	0.05946	0.02585	0.01498	0.0113			1172.8	-0.00845			1172.8	0.15493
1173	0.56285	0.3357	0.15288	0.07691	0.05249			1173	0.14433	0.05981	0.02601	0.01507	0.01137			1173	-0.00541			1173	0.1613
1173.2	0.56589	0.33758	0.15377	0.07736	0.05281			1173.2	0.14514	0.06016	0.02616	0.01516	0.01144			1173.2	-0.00679			1173.2	0.16196
1173.4	0.56893	0.33946	0.15466	0.07781	0.05312			1173.4	0.14595	0.0605	0.02631	0.01525	0.01151			1173.4	-0.01033			1173.4	0.15859
1173.6	0.57197	0.34133	0.15555	0.07826	0.05343			1173.6	0.14676	0.06085	0.02647	0.01534	0.01157			1173.6	-0.00819			1173.6	0.16108
1173.8	0.575	0.3432	0.15643	0.07872	0.05374			1173.8	0.14757	0.0612	0.02662	0.01543	0.01164			1173.8	-0.00405			1173.8	0.16554
1174	0.57803	0.34508	0.15732	0.07917	0.05405			1174	0.14837	0.06155	0.02678	0.01552	0.01171			1174	-0.00836			1174	0.16636
1174.2	0.58105	0.34694	0.15821	0.07962	0.05437			1174.2	0.14918	0.0619	0.02693	0.01561	0.01178			1174.2	-0.00433			1174.2	0.16229
1174.4	0.58407	0.34881	0.1591	0.08007	0.05468			1174.4	0.14999	0.06225	0.02709	0.0157	0.01185			1174.4	-0.00514			1174.4	0.1661
1174.6	0.58709	0.35068	0.15998	0.08052	0.05499			1174.6	0.15079	0.06259	0.02724	0.01579	0.01192			1174.6	-0.00566			1174.6	0.1697
1174.8	0.5901	0.35254	0.16087	0.08097	0.0553			1174.8	0.1516	0.06294	0.0274	0.01588	0.01198			1174.8	-0.00442			1174.8	0.16658
1175	0.59311	0.3544	0.16175	0.08142	0.05561			1175	0.1524	0.06329	0.02755	0.01597	0.01205			1175	-0.0055			1175	0.17045
1175.2	0.59611	0.35627	0.16264	0.08187	0.05593			1175.2	0.1532	0.06364	0.0277	0.01606	0.01212			1175.2	-0.00381			1175.2	0.16885
1175.4	0.59911	0.35812	0.16352	0.08232	0.05624			1175.4	0.15401	0.06398	0.02786	0.01616	0.01219			1175.4	-0.00515			1175.4	0.16978
1175.6	0.60211	0.35998	0.16441	0.08277	0.05655			1175.6	0.15481	0.06433	0.02801	0.01625	0.01226			1175.6	-0.00462			1175.6	0.17154
1175.8	0.6051	0.36184	0.16529	0.08322	0.05686			1175.8	0.15561	0.06468	0.02817	0.01634	0.01233			1175.8	-0.0061			1175.8	0.16978
1176	0.60809	0.36369	0.16618	0.08367	0.05717			1176	0.15641	0.06502	0.02832	0.01643	0.0124			1176	-0.00413			1176	0.1716
1176.2	0.61107	0.36554	0.16706	0.08412	0.05748			1176.2	0.15721	0.06537	0.02848	0.01652	0.01246			1176.2	-0.00333			1176.2	0.17177
1176.4	0.61405	0.36739	0.16794	0.08457	0.05779			1176.4	0.15801	0.06572	0.02863	0.01661	0.01253			1176.4	-0.00438			1176.4	0.17198
1176.6	0.61703	0.36924	0.16882	0.08502	0.05811			1176.6	0.15881	0.06606	0.02878	0.0167	0.0126			1176.6	-0.00667			1176.6	0.1763
1176.8	0.62	0.37109	0.16971	0.08547	0.05842			1176.8	0.1596	0.06641	0.02894	0.01679	0.01267			1176.8	-0.00606			1176.8	0.18063
1177	0.62296	0.37293	0.17059	0.08592	0.05873			1177	0.1604	0.06676	0.02909	0.01688	0.01274			1177	0.00048526			1177	0.1762
1177.2	0.62593	0.37477	0.17147	0.08637	0.05904			1177.2	0.1612	0.0671	0.02925	0.01697	0.01281			1177.2	-0.00702			1177.2	0.17932
1177.4	0.62889	0.37661	0.17235	0.08682	0.05935			1177.4	0.16199	0.06745	0.0294	0.01706	0.01287			1177.4	-0.00561			1177.4	0.17805
1177.6	0.63184	0.37845	0.17323	0.08727	0.05966			1177.6	0.16279	0.06779	0.02955	0.01715	0.01294			1177.6	-0.00099627			1177.6	0.18145
1177.8	0.6348	0.38029	0.17411	0.08771	0.05997			1177.8	0.16358	0.06814	0.02971	0.01724	0.01301			1177.8	-0.00339			1177.8	0.18147
1178	0.63774	0.38213	0.17499	0.08816	0.06028			1178	0.16437	0.06848	0.02986	0.01733	0.01308			1178	-0.00275			1178	0.17985
1178.2	0.64069	0.38396	0.17587	0.08861	0.06059			1178.2	0.16516	0.06883	0.03001	0.01742	0.01315			1178.2	-0.00136			1178.2	0.18202
1178.4	0.64363	0.38579	0.17675	0.08906	0.0609			1178.4	0.16596	0.06917	0.03017	0.01751	0.01322			1178.4	-0.002			1178.4	0.18495
1178.6	0.64656	0.38762	0.17762	0.0895	0.06121			1178.6	0.16675	0.06952	0.03032	0.0176	0.01328			1178.6	-0.00348			1178.6	0.18075
1178.8	0.64949	0.38945	0.1785	0.08995	0.06152			1178.8	0.16754	0.06986	0.03048	0.01769	0.01335			1178.8	0.00276			1178.8	0.18727
1179	0.65242	0.39128	0.17938	0.0904	0.06183			1179	0.16833	0.07021	0.03063	0.01778	0.01342			1179	-0.0059			1179	0.18479
1179.2	0.65535	0.39311	0.18025	0.09085	0.06215			1179.2	0.16911	0.07055	0.03078	0.01787	0.01349			1179.2	-0.00275			1179.2	0.19093
1179.4	0.65827	0.39493	0.18113	0.09129	0.06246			1179.4	0.1699	0.0709	0.03094	0.01796	0.01356			1179.4	0.00134			1179.4	0.18693
1179.6	0.66118	0.39675	0.18201	0.09174	0.06277			1179.6	0.17069	0.07124	0.03109	0.01805	0.01363			1179.6	-0.00038056			1179.6	0.19091
1179.8	0.66409	0.39857	0.18288	0.09219	0.06308			1179.8	0.17148	0.07158	0.03124	0.01814	0.01369			1179.8	-0.00323			1179.8	0.19132
1180	0.667	0.40039	0.18376	0.09263	0.06339			1180	0.17226	0.07193	0.0314	0.01823	0.01376			1180	-0.00351			1180	0.19126
1180.2	0.66991	0.40221	0.18463	0.09308	0.0637			1180.2	0.17305	0.07227	0.03155	0.01832	0.01383			1180.2	-0.00085143			1180.2	0.19288
1180.4	0.67281	0.40402	0.18551	0.09353	0.06401			1180.4	0.17383	0.07261	0.0317	0.01841	0.0139			1180.4	-0.00077788			1180.4	0.19208
1180.6	0.6757	0.40584	0.18638	0.09397	0.06432			1180.6	0.17462	0.07296	0.03186	0.0185	0.01397			1180.6	-0.0001512			1180.6	0.19419
1180.8	0.6786	0.40765	0.18725	0.09442	0.06463			1180.8	0.1754	0.0733	0.03201	0.01859	0.01404			1180.8	-0.00109			1180.8	0.19007
1181	0.68148	0.40946	0.18813	0.09486	0.06493			1181	0.17618	0.07364	0.03216	0.01868	0.0141			1181	-0.00327			1181	0.19194
1181.2	0.68437	0.41127	0.189	0.09531	0.06524			1181.2	0.17696	0.07399	0.03232	0.01877	0.01417			1181.2	-0.00352			1181.2	0.19885
1181.4	0.68725	0.41307	0.18987	0.09575	0.06555			1181.4	0.17774	0.07433	0.03247	0.01886	0.01424			1181.4	-0.00155			1181.4	0.19715
1181.6	0.69013	0.41488	0.19074	0.0962	0.06586			1181.6	0.17852	0.07467	0.03262	0.01895	0.01431			1181.6	-8.587e-05			1181.6	0.19702
1181.8	0.693	0.41668	0.19161	0.09665	0.06617			1181.8	0.1793	0.07501	0.03278	0.01904	0.01438			1181.8	-0.00031046			1181.8	0.19797
1182	0.69587	0.41848	0.19248	0.09709	0.06648			1182	0.18008	0.07535	0.03293	0.01913	0.01445			1182	8.78e-06			1182	0.20183
1182.2	0.69874	0.42028	0.19335	0.09753	0.06679			1182.2	0.18086	0.0757	0.03308	0.01922	0.01451			1182.2	-0.00121			1182.2	0.20317
1182.4	0.7016	0.42208	0.19422	0.09798	0.0671			1182.4	0.18164	0.07604	0.03324	0.01931	0.01458			1182.4	0.00115			1182.4	0.20169
1182.6	0.70446	0.42388	0.19509	0.09842	0.06741			1182.6	0.18241	0.07638	0.03339	0.0194	0.01465			1182.6	-0.0005459			1182.6	0.2029
1182.8	0.70731	0.42567	0.19596	0.09887	0.06772			1182.8	0.18319	0.07672	0.03354	0.01949	0.01472			1182.8	-0.00211			1182.8	0.20316
1183	0.71016	0.42746	0.19683	0.09931	0.06803			1183	0.18396	0.07706	0.0337	0.01958	0.01479			1183	-0.00049786			1183	0.20326
1183.2	0.71301	0.42925	0.1977	0.09976	0.06834			1183.2	0.18474	0.0774	0.03385	0.01967	0.01486			1183.2	0.00048862			1183.2	0.20568
1183.4	0.71585	0.43104	0.19857	0.1002	0.06865			1183.4	0.18551	0.07774	0.034	0.01976	0.01492			1183.4	0.00209			1183.4	0.20404
1183.6	0.71869	0.43283	0.19943	0.10064	0.06895			1183.6	0.18629	0.07809	0.03415	0.01985	0.01499			1183.6	-0.00315			1183.6	0.20553
1183.8	0.72152	0.43462	0.2003	0.10109	0.06926			1183.8	0.18706	0.07843	0.03431	0.01994	0.01506			1183.8	0.00408			1183.8	0.20613
1184	0.72435	0.4364	0.20117	0.10153	0.06957			1184	0.18783	0.07877	0.03446	0.02003	0.01513			1184	0.00341			1184	0.20582
1184.2	0.72718	0.43818	0.20203	0.10197	0.06988			1184.2	0.1886	0.07911	0.03461	0.02012	0.0152			1184.2	0.00021692			1184.2	0.2082
1184.4	0.73	0.43997	0.2029	0.10242	0.07019			1184.4	0.18937	0.07945	0.03476	0.02021	0.01527			1184.4	0.00306			1184.4	0.20791
1184.6	0.73282	0.44174	0.20376	0.10286	0.0705			1184.6	0.19014	0.07979	0.03492	0.0203	0.01533			1184.6	0.00080462			1184.6	0.20643
1184.8	0.73564	0.44352	0.20463	0.1033	0.07081			1184.8	0.19091	0.08013	0.03507	0.02039	0.0154			1184.8	0.00105			1184.8	0.20831
1185	0.73845	0.4453	0.20549	0.10374	0.07111			1185	0.19168	0.08047	0.03522	0.02048	0.01547			1185	-0.00147			1185	0.21041
1185.2	0.74126	0.44707	0.20636	0.10419	0.07142			1185.2	0.19244	0.08081	0.03538	0.02057	0.01554			1185.2	0.00256			1185.2	0.21283
1185.4	0.74406	0.44884	0.20722	0.10463	0.07173			1185.4	0.19321	0.08115	0.03553	0.02066	0.01561			1185.4	-0.00060348			1185.4	0.2169
1185.6	0.74686	0.45062	0.20808	0.10507	0.07204			1185.6	0.19398	0.08149	0.03568	0.02075	0.01568			1185.6	0.00457			1185.6	0.21234
1185.8	0.74966	0.45238	0.20895	0.10551	0.07235			1185.8	0.19474	0.08182	0.03583	0.02084	0.01574			1185.8	0.00116			1185.8	0.21158
1186	0.75245	0.45415	0.20981	0.10595	0.07266			1186	0.19551	0.08216	0.03598	0.02093	0.01581			1186	0.00405			1186	0.21552
1186.2	0.75524	0.45592	0.21067	0.10639	0.07296			1186.2	0.19627	0.0825	0.03614	0.02102	0.01588			1186.2	0.00256			1186.2	0.22044
1186.4	0.75803	0.45768	0.21153	0.10684	0.07327			1186.4	0.19704	0.08284	0.03629	0.02111	0.01595			1186.4	0.00373			1186.4	0.2154
1186.6	0.76081	0.45944	0.21239	0.10728	0.07358			1186.6	0.1978	0.08318	0.03644	0.0212	0.01602			1186.6	0.00472			1186.6	0.2137
1186.8	0.76359	0.4612	0.21325	0.10772	0.07389			1186.8	0.19856	0.08352	0.03659	0.02129	0.01608			1186.8	0.00756			1186.8	0.21982
1187	0.76636	0.46296	0.21411	0.10816	0.07419			1187	0.19932	0.08386	0.03675	0.02138	0.01615			1187	0.00239			1187	0.22065
1187.2	0.76914	0.46472	0.21497	0.1086	0.0745			1187.2	0.20008	0.08419	0.0369	0.02147	0.01622			1187.2	0.00677			1187.2	0.22217
1187.4	0.7719	0.46648	0.21583	0.10904	0.07481			1187.4	0.20084	0.08453	0.03705	0.02156	0.01629			1187.4	0.00175			1187.4	0.21981
1187.6	0.77467	0.46823	0.21669	0.10948	0.07512			1187.6	0.2016	0.08487	0.0372	0.02165	0.01636			1187.6	0.00627			1187.6	0.2214
1187.8	0.77742	0.46998	0.21755	0.10992	0.07542			1187.8	0.20236	0.08521	0.03736	0.02174	0.01643			1187.8	0.00148			1187.8	0.22247
1188	0.78018	0.47173	0.21841	0.11036	0.07573			1188	0.20312	0.08554	0.03751	0.02183	0.01649			1188	0.00264			1188	0.22413
1188.2	0.78293	0.47348	0.21927	0.1108	0.07604			1188.2	0.20387	0.08588	0.03766	0.02192	0.01656			1188.2	0.00349			1188.2	0.22101
1188.4	0.78568	0.47523	0.22012	0.11124	0.07635			1188.4	0.20463	0.08622	0.03781	0.02201	0.01663			1188.4	0.00472			1188.4	0.22496
1188.6	0.78843	0.47698	0.22098	0.11168	0.07665			1188.6	0.20539	0.08656	0.03796	0.0221	0.0167			1188.6	0.00898			1188.6	0.22569
1188.8	0.79117	0.47872	0.22184	0.11212	0.07696			1188.8	0.20614	0.08689	0.03812	0.02219	0.01677			1188.8	0.00471			1188.8	0.22456
1189	0.7939	0.48046	0.22269	0.11256	0.07727			1189	0.2069	0.08723	0.03827	0.02228	0.01683			1189	0.00676			1189	0.22941
1189.2	0.79664	0.4822	0.22355	0.113	0.07757			1189.2	0.20765	0.08757	0.03842	0.02237	0.0169			1189.2	0.00595			1189.2	0.22553
1189.4	0.79937	0.48394	0.2244	0.11344	0.07788			1189.4	0.2084	0.0879	0.03857	0.02246	0.01697			1189.4	0.00758			1189.4	0.23139
1189.6	0.80209	0.48568	0.22526	0.11388	0.07819			1189.6	0.20915	0.08824	0.03872	0.02254	0.01704			1189.6	0.00446			1189.6	0.23101
1189.8	0.80482	0.48742	0.22611	0.11431	0.07849			1189.8	0.20991	0.08857	0.03887	0.02263	0.01711			1189.8	0.00729			1189.8	0.23082
1190	0.80754	0.48915	0.22697	0.11475	0.0788			1190	0.21066	0.08891	0.03903	0.02272	0.01717			1190	0.00852			1190	0.22811
1190.2	0.81025	0.49088	0.22782	0.11519	0.07911			1190.2	0.21141	0.08925	0.03918	0.02281	0.01724			1190.2	0.00659			1190.2	0.23081
1190.4	0.81296	0.49261	0.22867	0.11563	0.07941			1190.4	0.21216	0.08958	0.03933	0.0229	0.01731			1190.4	0.00518			1190.4	0.23639
1190.6	0.81567	0.49434	0.22953	0.11607	0.07972			1190.6	0.21291	0.08992	0.03948	0.02299	0.01738			1190.6	0.00464			1190.6	0.22925
1190.8	0.81838	0.49607	0.23038	0.1165	0.08003			1190.8	0.21365	0.09025	0.03963	0.02308	0.01745			1190.8	0.00474			1190.8	0.23852
1191	0.82108	0.4978	0.23123	0.11694	0.08033			1191	0.2144	0.09059	0.03978	0.02317	0.01752			1191	0.00824			1191	0.23458
1191.2	0.82377	0.49952	0.23208	0.11738	0.08064			1191.2	0.21515	0.09092	0.03994	0.02326	0.01758			1191.2	0.00766			1191.2	0.23785
1191.4	0.82647	0.50124	0.23293	0.11782	0.08095			1191.4	0.21589	0.09126	0.04009	0.02335	0.01765			1191.4	0.00572			1191.4	0.23727
1191.6	0.82916	0.50296	0.23378	0.11825	0.08125			1191.6	0.21664	0.09159	0.04024	0.02344	0.01772			1191.6	0.00772			1191.6	0.23584
1191.8	0.83184	0.50468	0.23463	0.11869	0.08156			1191.8	0.21738	0.09193	0.04039	0.02353	0.01779			1191.8	0.0057			1191.8	0.23714
1192	0.83453	0.5064	0.23548	0.11913	0.08186			1192	0.21813	0.09226	0.04054	0.02362	0.01786			1192	0.01076			1192	0.23738
1192.2	0.8372	0.50812	0.23633	0.11956	0.08217			1192.2	0.21887	0.0926	0.04069	0.02371	0.01792			1192.2	0.01191			1192.2	0.23855
1192.4	0.83988	0.50983	0.23718	0.12	0.08248			1192.4	0.21961	0.09293	0.04084	0.0238	0.01799			1192.4	0.00849			1192.4	0.2396
1192.6	0.84255	0.51154	0.23803	0.12044	0.08278			1192.6	0.22036	0.09326	0.041	0.02389	0.01806			1192.6	0.00975			1192.6	0.23979
1192.8	0.84522	0.51326	0.23888	0.12087	0.08309			1192.8	0.2211	0.0936	0.04115	0.02398	0.01813			1192.8	0.00661			1192.8	0.24197
1193	0.84789	0.51497	0.23973	0.12131	0.08339			1193	0.22184	0.09393	0.0413	0.02407	0.0182			1193	0.0045			1193	0.24229
1193.2	0.85055	0.51667	0.24057	0.12174	0.0837			1193.2	0.22258	0.09426	0.04145	0.02416	0.01826			1193.2	0.00577			1193.2	0.2426
1193.4	0.8532	0.51838	0.24142	0.12218	0.084			1193.4	0.22332	0.0946	0.0416	0.02425	0.01833			1193.4	0.0113			1193.4	0.24079
1193.6	0.85586	0.52008	0.24227	0.12262	0.08431			1193.6	0.22406	0.09493	0.04175	0.02434	0.0184			1193.6	0.00825			1193.6	0.24263
1193.8	0.85851	0.52179	0.24311	0.12305	0.08461			1193.8	0.2248	0.09526	0.0419	0.02442	0.01847			1193.8	0.0079			1193.8	0.24729
1194	0.86115	0.52349	0.24396	0.12349	0.08492			1194	0.22553	0.0956	0.04205	0.02451	0.01854			1194	0.00721			1194	0.24367
1194.2	0.8638	0.52519	0.2448	0.12392	0.08523			1194.2	0.22627	0.09593	0.0422	0.0246	0.0186			1194.2	0.01236			1194.2	0.24872
1194.4	0.86644	0.52689	0.24565	0.12436	0.08553			1194.4	0.22701	0.09626	0.04236	0.02469	0.01867			1194.4	0.00557			1194.4	0.24374
1194.6	0.86907	0.52858	0.24649	0.12479	0.08584			1194.6	0.22774	0.09659	0.04251	0.02478	0.01874			1194.6	0.0077			1194.6	0.2482
1194.8	0.87171	0.53028	0.24734	0.12523	0.08614			1194.8	0.22848	0.09693	0.04266	0.02487	0.01881			1194.8	0.00849			1194.8	0.25057
1195	0.87434	0.53197	0.24818	0.12566	0.08645			1195	0.22921	0.09726	0.04281	0.02496	0.01888			1195	0.00754			1195	0.24924
1195.2	0.87696	0.53366	0.24902	0.12609	0.08675			1195.2	0.22994	0.09759	0.04296	0.02505	0.01894			1195.2	0.01042			1195.2	0.24962
1195.4	0.87958	0.53535	0.24987	0.12653	0.08706			1195.4	0.23068	0.09792	0.04311	0.02514	0.01901			1195.4	0.01108			1195.4	0.24953
1195.6	0.8822	0.53704	0.25071	0.12696	0.08736			1195.6	0.23141	0.09825	0.04326	0.02523	0.01908			1195.6	0.00806			1195.6	0.25346
1195.8	0.88482	0.53873	0.25155	0.1274	0.08766			1195.8	0.23214	0.09859	0.04341	0.02532	0.01915			1195.8	0.00982			1195.8	0.25249
1196	0.88743	0.54042	0.25239	0.12783	0.08797			1196	0.23287	0.09892	0.04356	0.02541	0.01922			1196	0.01022			1196	0.25624
1196.2	0.89004	0.5421	0.25323	0.12826	0.08827			1196.2	0.2336	0.09925	0.04371	0.0255	0.01928			1196.2	0.00889			1196.2	0.25472
1196.4	0.89264	0.54378	0.25407	0.1287	0.08858			1196.4	0.23433	0.09958	0.04386	0.02559	0.01935			1196.4	0.00844			1196.4	0.255
1196.6	0.89524	0.54546	0.25492	0.12913	0.08888			1196.6	0.23506	0.09991	0.04401	0.02568	0.01942			1196.6	0.01364			1196.6	0.25703
1196.8	0.89784	0.54714	0.25576	0.12956	0.08919			1196.8	0.23579	0.10024	0.04416	0.02577	0.01949			1196.8	0.01268			1196.8	0.25701
1197	0.90043	0.54882	0.25659	0.13	0.08949			1197	0.23651	0.10057	0.04432	0.02585	0.01956			1197	0.01252			1197	0.25581
1197.2	0.90302	0.55049	0.25743	0.13043	0.0898			1197.2	0.23724	0.1009	0.04447	0.02594	0.01962			1197.2	0.01272			1197.2	0.25656
1197.4	0.90561	0.55217	0.25827	0.13086	0.0901			1197.4	0.23797	0.10123	0.04462	0.02603	0.01969			1197.4	0.00801			1197.4	0.25876
1197.6	0.90819	0.55384	0.25911	0.13129	0.0904			1197.6	0.23869	0.10156	0.04477	0.02612	0.01976			1197.6	0.01233			1197.6	0.26026
1197.8	0.91077	0.55551	0.25995	0.13173	0.09071			1197.8	0.23942	0.10189	0.04492	0.02621	0.01983			1197.8	0.01377			1197.8	0.25673
1198	0.91335	0.55718	0.26079	0.13216	0.09101			1198	0.24014	0.10222	0.04507	0.0263	0.0199			1198	0.01215			1198	0.26377
1198.2	0.91592	0.55885	0.26162	0.13259	0.09132			1198.2	0.24086	0.10255	0.04522	0.02639	0.01996			1198.2	0.01227			1198.2	0.2632
1198.4	0.91849	0.56052	0.26246	0.13302	0.09162			1198.4	0.24159	0.10288	0.04537	0.02648	0.02003			1198.4	0.00942			1198.4	0.26235
1198.6	0.92106	0.56218	0.2633	0.13345	0.09192			1198.6	0.24231	0.10321	0.04552	0.02657	0.0201			1198.6	0.01239			1198.6	0.26448
1198.8	0.92362	0.56384	0.26413	0.13388	0.09223			1198.8	0.24303	0.10354	0.04567	0.02666	0.02017			1198.8	0.01259			1198.8	0.26526
1199	0.92618	0.5655	0.26497	0.13432	0.09253			1199	0.24375	0.10387	0.04582	0.02675	0.02024			1199	0.01164			1199	0.26376
1199.2	0.92874	0.56716	0.2658	0.13475	0.09283			1199.2	0.24447	0.1042	0.04597	0.02684	0.0203			1199.2	0.01138			1199.2	0.26357
1199.4	0.93129	0.56882	0.26664	0.13518	0.09314			1199.4	0.24519	0.10453	0.04612	0.02692	0.02037			1199.4	0.0075			1199.4	0.26859
1199.6	0.93384	0.57048	0.26747	0.13561	0.09344			1199.6	0.24591	0.10486	0.04627	0.02701	0.02044			1199.6	0.01533			1199.6	0.26791
1199.8	0.93638	0.57214	0.2683	0.13604	0.09374			1199.8	0.24663	0.10518	0.04642	0.0271	0.02051			1199.8	0.01311			1199.8	0.26902
1200	0.93892	0.57379	0.26914	0.13647	0.09405			1200	0.24735	0.10551	0.04657	0.02719	0.02057			1200	0.01396			1200	0.26945
1200.2	0.94146	0.57544	0.26997	0.1369	0.09435			1200.2	0.24806	0.10584	0.04672	0.02728	0.02064			1200.2	0.01398			1200.2	0.27072
1200.4	0.944	0.57709	0.2708	0.13733	0.09465			1200.4	0.24878	0.10617	0.04687	0.02737	0.02071			1200.4	0.01234			1200.4	0.26993
1200.6	0.94653	0.57874	0.27164	0.13776	0.09496			1200.6	0.24949	0.1065	0.04702	0.02746	0.02078			1200.6	0.01303			1200.6	0.27381
1200.8	0.94906	0.58039	0.27247	0.13819	0.09526			1200.8	0.25021	0.10683	0.04717	0.02755	0.02085			1200.8	0.01235			1200.8	0.27179
1201	0.95158	0.58203	0.2733	0.13862	0.09556			1201	0.25092	0.10715	0.04732	0.02764	0.02091			1201	0.01649			1201	0.27079
1201.2	0.95411	0.58368	0.27413	0.13905	0.09587			1201.2	0.25164	0.10748	0.04747	0.02773	0.02098			1201.2	0.01548			1201.2	0.27919
1201.4	0.95662	0.58532	0.27496	0.13948	0.09617			1201.4	0.25235	0.10781	0.04762	0.02782	0.02105			1201.4	0.01397			1201.4	0.27626
1201.6	0.95914	0.58696	0.27579	0.13991	0.09647			1201.6	0.25306	0.10813	0.04777	0.0279	0.02112			1201.6	0.015			1201.6	0.27389
1201.8	0.96165	0.5886	0.27662	0.14034	0.09677			1201.8	0.25377	0.10846	0.04792	0.02799	0.02119			1201.8	0.01214			1201.8	0.27498
1202	0.96416	0.59024	0.27745	0.14077	0.09708			1202	0.25449	0.10879	0.04807	0.02808	0.02125			1202	0.01392			1202	0.2778
1202.2	0.96666	0.59188	0.27828	0.14119	0.09738			1202.2	0.2552	0.10912	0.04822	0.02817	0.02132			1202.2	0.01072			1202.2	0.2796
1202.4	0.96916	0.59351	0.27911	0.14162	0.09768			1202.4	0.25591	0.10944	0.04837	0.02826	0.02139			1202.4	0.01424			1202.4	0.27718
1202.6	0.97166	0.59514	0.27994	0.14205	0.09798			1202.6	0.25662	0.10977	0.04852	0.02835	0.02146			1202.6	0.01029			1202.6	0.27719
1202.8	0.97416	0.59678	0.28076	0.14248	0.09829			1202.8	0.25732	0.11009	0.04867	0.02844	0.02152			1202.8	0.01665			1202.8	0.27982
1203	0.97665	0.59841	0.28159	0.14291	0.09859			1203	0.25803	0.11042	0.04882	0.02853	0.02159			1203	0.01589			1203	0.28203
1203.2	0.97914	0.60003	0.28242	0.14334	0.09889			1203.2	0.25874	0.11075	0.04896	0.02862	0.02166			1203.2	0.01177			1203.2	0.27879
1203.4	0.98162	0.60166	0.28324	0.14376	0.09919			1203.4	0.25945	0.11107	0.04911	0.02871	0.02173			1203.4	0.0158			1203.4	0.28143
1203.6	0.9841	0.60329	0.28407	0.14419	0.0995			1203.6	0.26015	0.1114	0.04926	0.02879	0.0218			1203.6	0.0166			1203.6	0.28542
1203.8	0.98658	0.60491	0.2849	0.14462	0.0998			1203.8	0.26086	0.11172	0.04941	0.02888	0.02186			1203.8	0.01671			1203.8	0.28065
1204	0.98905	0.60653	0.28572	0.14505	0.1001			1204	0.26156	0.11205	0.04956	0.02897	0.02193			1204	0.0144			1204	0.28106
1204.2	0.99153	0.60816	0.28655	0.14547	0.1004			1204.2	0.26227	0.11237	0.04971	0.02906	0.022			1204.2	0.01652			1204.2	0.28189
1204.4	0.99399	0.60977	0.28737	0.1459	0.1007			1204.4	0.26297	0.1127	0.04986	0.02915	0.02207			1204.4	0.013			1204.4	0.28533
1204.6	0.99646	0.61139	0.28819	0.14633	0.10101			1204.6	0.26367	0.11302	0.05001	0.02924	0.02213			1204.6	0.01699			1204.6	0.28595
1204.8	0.99892	0.61301	0.28902	0.14675	0.10131			1204.8	0.26437	0.11335	0.05016	0.02933	0.0222			1204.8	0.01555			1204.8	0.28156
1205	1.00138	0.61462	0.28984	0.14718	0.10161			1205	0.26508	0.11367	0.05031	0.02942	0.02227			1205	0.01501			1205	0.28929
1205.2	1.00383	0.61624	0.29066	0.14761	0.10191			1205.2	0.26578	0.114	0.05046	0.02951	0.02234			1205.2	0.01398			1205.2	0.28572
1205.4	1.00628	0.61785	0.29149	0.14803	0.10221			1205.4	0.26648	0.11432	0.05061	0.02959	0.02241			1205.4	0.01315			1205.4	0.28479
1205.6	1.00873	0.61946	0.29231	0.14846	0.10251			1205.6	0.26718	0.11465	0.05076	0.02968	0.02247			1205.6	0.01862			1205.6	0.28681
1205.8	1.01118	0.62107	0.29313	0.14888	0.10281			1205.8	0.26787	0.11497	0.0509	0.02977	0.02254			1205.8	0.01738			1205.8	0.29007
1206	1.01362	0.62267	0.29395	0.14931	0.10312			1206	0.26857	0.1153	0.05105	0.02986	0.02261			1206	0.01976			1206	0.29068
1206.2	1.01606	0.62428	0.29477	0.14974	0.10342			1206.2	0.26927	0.11562	0.0512	0.02995	0.02268			1206.2	0.01524			1206.2	0.28829
1206.4	1.01849	0.62588	0.29559	0.15016	0.10372			1206.4	0.26997	0.11594	0.05135	0.03004	0.02274			1206.4	0.01877			1206.4	0.29554
1206.6	1.02092	0.62749	0.29641	0.15059	0.10402			1206.6	0.27066	0.11627	0.0515	0.03013	0.02281			1206.6	0.0161			1206.6	0.29311
1206.8	1.02335	0.62909	0.29723	0.15101	0.10432			1206.8	0.27136	0.11659	0.05165	0.03022	0.02288			1206.8	0.01604			1206.8	0.29045
1207	1.02578	0.63069	0.29805	0.15144	0.10462			1207	0.27205	0.11691	0.0518	0.0303	0.02295			1207	0.01642			1207	0.29232
1207.2	1.0282	0.63229	0.29887	0.15186	0.10492			1207.2	0.27275	0.11724	0.05195	0.03039	0.02302			1207.2	0.01728			1207.2	0.29133
1207.4	1.03062	0.63388	0.29969	0.15229	0.10522			1207.4	0.27344	0.11756	0.0521	0.03048	0.02308			1207.4	0.01877			1207.4	0.2961
1207.6	1.03303	0.63548	0.30051	0.15271	0.10552			1207.6	0.27414	0.11788	0.05224	0.03057	0.02315			1207.6	0.01865			1207.6	0.29656
1207.8	1.03544	0.63707	0.30133	0.15313	0.10582			1207.8	0.27483	0.1182	0.05239	0.03066	0.02322			1207.8	0.01819			1207.8	0.2931
1208	1.03785	0.63866	0.30214	0.15356	0.10612			1208	0.27552	0.11853	0.05254	0.03075	0.02329			1208	0.02143			1208	0.29792
1208.2	1.04026	0.64025	0.30296	0.15398	0.10643			1208.2	0.27621	0.11885	0.05269	0.03084	0.02335			1208.2	0.01754			1208.2	0.30193
1208.4	1.04266	0.64184	0.30378	0.15441	0.10673			1208.4	0.2769	0.11917	0.05284	0.03093	0.02342			1208.4	0.02099			1208.4	0.29607
1208.6	1.04506	0.64343	0.30459	0.15483	0.10703			1208.6	0.27759	0.11949	0.05299	0.03101	0.02349			1208.6	0.01682			1208.6	0.30162
1208.8	1.04746	0.64502	0.30541	0.15525	0.10733			1208.8	0.27828	0.11981	0.05314	0.0311	0.02356			1208.8	0.01979			1208.8	0.30043
1209	1.04985	0.6466	0.30622	0.15568	0.10763			1209	0.27897	0.12014	0.05328	0.03119	0.02362			1209	0.02328			1209	0.29612
1209.2	1.05224	0.64818	0.30704	0.1561	0.10793			1209.2	0.27966	0.12046	0.05343	0.03128	0.02369			1209.2	0.0217			1209.2	0.30128
1209.4	1.05462	0.64976	0.30785	0.15652	0.10823			1209.4	0.28035	0.12078	0.05358	0.03137	0.02376			1209.4	0.02025			1209.4	0.30225
1209.6	1.05701	0.65134	0.30867	0.15695	0.10853			1209.6	0.28103	0.1211	0.05373	0.03146	0.02383			1209.6	0.02106			1209.6	0.30043
1209.8	1.05939	0.65292	0.30948	0.15737	0.10883			1209.8	0.28172	0.12142	0.05388	0.03155	0.0239			1209.8	0.01944			1209.8	0.30212
1210	1.06176	0.6545	0.3103	0.15779	0.10913			1210	0.28241	0.12174	0.05403	0.03163	0.02396			1210	0.02384			1210	0.3033
1210.2	1.06414	0.65608	0.31111	0.15821	0.10943			1210.2	0.28309	0.12206	0.05417	0.03172	0.02403			1210.2	0.02132			1210.2	0.30445
1210.4	1.06651	0.65765	0.31192	0.15864	0.10973			1210.4	0.28378	0.12238	0.05432	0.03181	0.0241			1210.4	0.01781			1210.4	0.30047
1210.6	1.06887	0.65922	0.31273	0.15906	0.11003			1210.6	0.28446	0.1227	0.05447	0.0319	0.02417			1210.6	0.02097			1210.6	0.30797
1210.8	1.07124	0.66079	0.31354	0.15948	0.11033			1210.8	0.28514	0.12303	0.05462	0.03199	0.02423			1210.8	0.01978			1210.8	0.30498
1211	1.0736	0.66236	0.31436	0.1599	0.11063			1211	0.28583	0.12335	0.05477	0.03208	0.0243			1211	0.01652			1211	0.3057
1211.2	1.07596	0.66393	0.31517	0.16033	0.11093			1211.2	0.28651	0.12367	0.05492	0.03217	0.02437			1211.2	0.01773			1211.2	0.30786
1211.4	1.07831	0.6655	0.31598	0.16075	0.11123			1211.4	0.28719	0.12399	0.05506	0.03225	0.02444			1211.4	0.02341			1211.4	0.30872
1211.6	1.08066	0.66706	0.31679	0.16117	0.11153			1211.6	0.28787	0.12431	0.05521	0.03234	0.0245			1211.6	0.02267			1211.6	0.3084
1211.8	1.08301	0.66862	0.3176	0.16159	0.11182			1211.8	0.28855	0.12463	0.05536	0.03243	0.02457			1211.8	0.01786			1211.8	0.31311
1212	1.08535	0.67019	0.31841	0.16201	0.11212			1212	0.28923	0.12494	0.05551	0.03252	0.02464			1212	0.0203			1212	0.30916
1212.2	1.0877	0.67175	0.31922	0.16243	0.11242			1212.2	0.28991	0.12526	0.05566	0.03261	0.02471			1212.2	0.02278			1212.2	0.31079
1212.4	1.09003	0.67331	0.32002	0.16285	0.11272			1212.4	0.29059	0.12558	0.0558	0.0327	0.02477			1212.4	0.0254			1212.4	0.30875
1212.6	1.09237	0.67486	0.32083	0.16327	0.11302			1212.6	0.29126	0.1259	0.05595	0.03279	0.02484			1212.6	0.02273			1212.6	0.31285
1212.8	1.0947	0.67642	0.32164	0.16369	0.11332			1212.8	0.29194	0.12622	0.0561	0.03287	0.02491			1212.8	0.02466			1212.8	0.31004
1213	1.09703	0.67797	0.32245	0.16411	0.11362			1213	0.29262	0.12654	0.05625	0.03296	0.02498			1213	0.02156			1213	0.31458
1213.2	1.09936	0.67953	0.32325	0.16453	0.11392			1213.2	0.29329	0.12686	0.0564	0.03305	0.02504			1213.2	0.02087			1213.2	0.31505
1213.4	1.10168	0.68108	0.32406	0.16495	0.11422			1213.4	0.29397	0.12718	0.05654	0.03314	0.02511			1213.4	0.02235			1213.4	0.31496
1213.6	1.104	0.68263	0.32487	0.16537	0.11452			1213.6	0.29464	0.1275	0.05669	0.03323	0.02518			1213.6	0.02525			1213.6	0.31548
1213.8	1.10632	0.68418	0.32567	0.16579	0.11481			1213.8	0.29532	0.12781	0.05684	0.03332	0.02525			1213.8	0.0196			1213.8	0.31704
1214	1.10863	0.68573	0.32648	0.16621	0.11511			1214	0.29599	0.12813	0.05699	0.0334	0.02532			1214	0.01824			1214	0.31555
1214.2	1.11094	0.68727	0.32728	0.16663	0.11541			1214.2	0.29666	0.12845	0.05713	0.03349	0.02538			1214.2	0.02639			1214.2	0.31727
1214.4	1.11325	0.68882	0.32809	0.16705	0.11571			1214.4	0.29734	0.12877	0.05728	0.03358	0.02545			1214.4	0.02457			1214.4	0.31868
1214.6	1.11555	0.69036	0.32889	0.16747	0.11601			1214.6	0.29801	0.12909	0.05743	0.03367	0.02552			1214.6	0.02295			1214.6	0.31999
1214.8	1.11785	0.6919	0.3297	0.16789	0.11631			1214.8	0.29868	0.1294	0.05758	0.03376	0.02559			1214.8	0.0229			1214.8	0.32183
1215	1.12015	0.69344	0.3305	0.16831	0.11661			1215	0.29935	0.12972	0.05772	0.03385	0.02565			1215	0.0263			1215	0.31589
1215.2	1.12245	0.69498	0.3313	0.16873	0.1169			1215.2	0.30002	0.13004	0.05787	0.03393	0.02572			1215.2	0.02175			1215.2	0.32097
1215.4	1.12474	0.69651	0.33211	0.16915	0.1172			1215.4	0.30069	0.13035	0.05802	0.03402	0.02579			1215.4	0.02437			1215.4	0.32358
1215.6	1.12703	0.69805	0.33291	0.16956	0.1175			1215.6	0.30136	0.13067	0.05817	0.03411	0.02586			1215.6	0.02742			1215.6	0.32482
1215.8	1.12931	0.69958	0.33371	0.16998	0.1178			1215.8	0.30202	0.13099	0.05831	0.0342	0.02592			1215.8	0.02632			1215.8	0.31885
1216	1.1316	0.70112	0.33451	0.1704	0.1181			1216	0.30269	0.13131	0.05846	0.03429	0.02599			1216	0.02536			1216	0.32313
1216.2	1.13387	0.70265	0.33531	0.17082	0.11839			1216.2	0.30336	0.13162	0.05861	0.03438	0.02606			1216.2	0.02175			1216.2	0.32335
1216.4	1.13615	0.70418	0.33611	0.17124	0.11869			1216.4	0.30402	0.13194	0.05876	0.03446	0.02613			1216.4	0.0212			1216.4	0.32433
1216.6	1.13842	0.70571	0.33691	0.17165	0.11899			1216.6	0.30469	0.13225	0.0589	0.03455	0.02619			1216.6	0.02622			1216.6	0.32319
1216.8	1.14069	0.70723	0.33771	0.17207	0.11929			1216.8	0.30535	0.13257	0.05905	0.03464	0.02626			1216.8	0.02366			1216.8	0.32413
1217	1.14296	0.70876	0.33851	0.17249	0.11959			1217	0.30602	0.13289	0.0592	0.03473	0.02633			1217	0.02523			1217	0.33096
1217.2	1.14523	0.71028	0.33931	0.17291	0.11988			1217.2	0.30668	0.1332	0.05934	0.03482	0.0264			1217.2	0.02921			1217.2	0.32976
1217.4	1.14749	0.7118	0.34011	0.17332	0.12018			1217.4	0.30735	0.13352	0.05949	0.03491	0.02646			1217.4	0.02427			1217.4	0.32846
1217.6	1.14975	0.71333	0.34091	0.17374	0.12048			1217.6	0.30801	0.13383	0.05964	0.03499	0.02653			1217.6	0.02437			1217.6	0.33009
1217.8	1.152	0.71484	0.34171	0.17416	0.12078			1217.8	0.30867	0.13415	0.05979	0.03508	0.0266			1217.8	0.02537			1217.8	0.33559
1218	1.15425	0.71636	0.34251	0.17457	0.12107			1218	0.30933	0.13446	0.05993	0.03517	0.02667			1218	0.02698			1218	0.33135
1218.2	1.1565	0.71788	0.3433	0.17499	0.12137			1218.2	0.30999	0.13478	0.06008	0.03526	0.02673			1218.2	0.02475			1218.2	0.32854
1218.4	1.15875	0.71939	0.3441	0.1754	0.12167			1218.4	0.31065	0.13509	0.06023	0.03535	0.0268			1218.4	0.02926			1218.4	0.32943
1218.6	1.16099	0.72091	0.3449	0.17582	0.12196			1218.6	0.31131	0.13541	0.06037	0.03544	0.02687			1218.6	0.02679			1218.6	0.33093
1218.8	1.16323	0.72242	0.34569	0.17624	0.12226			1218.8	0.31197	0.13572	0.06052	0.03552	0.02694			1218.8	0.02373			1218.8	0.33114
1219	1.16547	0.72393	0.34649	0.17665	0.12256			1219	0.31263	0.13604	0.06067	0.03561	0.027			1219	0.02544			1219	0.33148
1219.2	1.1677	0.72544	0.34728	0.17707	0.12286			1219.2	0.31329	0.13635	0.06081	0.0357	0.02707			1219.2	0.02466			1219.2	0.32809
1219.4	1.16993	0.72695	0.34808	0.17748	0.12315			1219.4	0.31394	0.13667	0.06096	0.03579	0.02714			1219.4	0.02732			1219.4	0.33173
1219.6	1.17216	0.72846	0.34887	0.1779	0.12345			1219.6	0.3146	0.13698	0.06111	0.03588	0.02721			1219.6	0.02766			1219.6	0.33541
1219.8	1.17439	0.72996	0.34967	0.17831	0.12375			1219.8	0.31525	0.13729	0.06125	0.03596	0.02727			1219.8	0.02735			1219.8	0.33877
1220	1.17661	0.73146	0.35046	0.17873	0.12404			1220	0.31591	0.13761	0.0614	0.03605	0.02734			1220	0.02781			1220	0.33125
1220.2	1.17883	0.73297	0.35126	0.17914	0.12434			1220.2	0.31656	0.13792	0.06155	0.03614	0.02741			1220.2	0.02858			1220.2	0.33527
1220.4	1.18104	0.73447	0.35205	0.17956	0.12464			1220.4	0.31722	0.13824	0.06169	0.03623	0.02747			1220.4	0.02789			1220.4	0.34274
1220.6	1.18326	0.73597	0.35284	0.17997	0.12493			1220.6	0.31787	0.13855	0.06184	0.03632	0.02754			1220.6	0.02648			1220.6	0.34055
1220.8	1.18547	0.73746	0.35363	0.18039	0.12523			1220.8	0.31853	0.13886	0.06199	0.0364	0.02761			1220.8	0.03048			1220.8	0.33805
1221	1.18767	0.73896	0.35442	0.1808	0.12553			1221	0.31918	0.13917	0.06213	0.03649	0.02768			1221	0.02734			1221	0.34122
1221.2	1.18988	0.74046	0.35522	0.18122	0.12582			1221.2	0.31983	0.13949	0.06228	0.03658	0.02774			1221.2	0.02671			1221.2	0.34559
1221.4	1.19208	0.74195	0.35601	0.18163	0.12612			1221.4	0.32048	0.1398	0.06243	0.03667	0.02781			1221.4	0.02601			1221.4	0.34012
1221.6	1.19428	0.74344	0.3568	0.18204	0.12641			1221.6	0.32113	0.14011	0.06257	0.03676	0.02788			1221.6	0.02775			1221.6	0.33997
1221.8	1.19647	0.74493	0.35759	0.18246	0.12671			1221.8	0.32178	0.14043	0.06272	0.03684	0.02795			1221.8	0.0288			1221.8	0.33773
1222	1.19866	0.74642	0.35838	0.18287	0.12701			1222	0.32243	0.14074	0.06286	0.03693	0.02801			1222	0.02906			1222	0.34721
1222.2	1.20085	0.74791	0.35917	0.18328	0.1273			1222.2	0.32308	0.14105	0.06301	0.03702	0.02808			1222.2	0.03016			1222.2	0.34307
1222.4	1.20304	0.7494	0.35996	0.1837	0.1276			1222.4	0.32373	0.14136	0.06316	0.03711	0.02815			1222.4	0.03049			1222.4	0.34349
1222.6	1.20522	0.75088	0.36075	0.18411	0.12789			1222.6	0.32437	0.14167	0.0633	0.0372	0.02822			1222.6	0.02583			1222.6	0.34322
1222.8	1.2074	0.75237	0.36153	0.18452	0.12819			1222.8	0.32502	0.14199	0.06345	0.03728	0.02828			1222.8	0.02922			1222.8	0.34211
1223	1.20958	0.75385	0.36232	0.18494	0.12849			1223	0.32567	0.1423	0.0636	0.03737	0.02835			1223	0.03191			1223	0.34561
1223.2	1.21176	0.75533	0.36311	0.18535	0.12878			1223.2	0.32631	0.14261	0.06374	0.03746	0.02842			1223.2	0.02752			1223.2	0.34939
1223.4	1.21393	0.75681	0.3639	0.18576	0.12908			1223.4	0.32696	0.14292	0.06389	0.03755	0.02849			1223.4	0.03147			1223.4	0.35075
1223.6	1.2161	0.75829	0.36468	0.18617	0.12937			1223.6	0.3276	0.14323	0.06403	0.03764	0.02855			1223.6	0.03069			1223.6	0.34989
1223.8	1.21826	0.75977	0.36547	0.18658	0.12967			1223.8	0.32825	0.14354	0.06418	0.03772	0.02862			1223.8	0.02986			1223.8	0.34756
1224	1.22043	0.76124	0.36626	0.187	0.12996			1224	0.32889	0.14385	0.06433	0.03781	0.02869			1224	0.02906			1224	0.3486
1224.2	1.22259	0.76271	0.36704	0.18741	0.13026			1224.2	0.32953	0.14416	0.06447	0.0379	0.02875			1224.2	0.03018			1224.2	0.34992
1224.4	1.22474	0.76419	0.36783	0.18782	0.13055			1224.4	0.33018	0.14448	0.06462	0.03799	0.02882			1224.4	0.03379			1224.4	0.35363
1224.6	1.2269	0.76566	0.36861	0.18823	0.13085			1224.6	0.33082	0.14479	0.06476	0.03808	0.02889			1224.6	0.03003			1224.6	0.34932
1224.8	1.22905	0.76713	0.3694	0.18864	0.13114			1224.8	0.33146	0.1451	0.06491	0.03816	0.02896			1224.8	0.02919			1224.8	0.35092
1225	1.2312	0.7686	0.37018	0.18905	0.13144			1225	0.3321	0.14541	0.06506	0.03825	0.02902			1225	0.02973			1225	0.35196
1225.2	1.23334	0.77006	0.37097	0.18947	0.13173			1225.2	0.33274	0.14572	0.0652	0.03834	0.02909			1225.2	0.0304			1225.2	0.3556
1225.4	1.23548	0.77153	0.37175	0.18988	0.13203			1225.4	0.33338	0.14603	0.06535	0.03843	0.02916			1225.4	0.03109			1225.4	0.35087
1225.6	1.23762	0.77299	0.37253	0.19029	0.13232			1225.6	0.33402	0.14634	0.06549	0.03851	0.02923			1225.6	0.03016			1225.6	0.3536
1225.8	1.23976	0.77446	0.37331	0.1907	0.13262			1225.8	0.33466	0.14665	0.06564	0.0386	0.02929			1225.8	0.02981			1225.8	0.35647
1226	1.2419	0.77592	0.3741	0.19111	0.13291			1226	0.33529	0.14696	0.06578	0.03869	0.02936			1226	0.03215			1226	0.35554
1226.2	1.24403	0.77738	0.37488	0.19152	0.13321			1226.2	0.33593	0.14727	0.06593	0.03878	0.02943			1226.2	0.03029			1226.2	0.35325
1226.4	1.24616	0.77884	0.37566	0.19193	0.1335			1226.4	0.33657	0.14757	0.06608	0.03887	0.0295			1226.4	0.0309			1226.4	0.35303
1226.6	1.24828	0.78029	0.37644	0.19234	0.1338			1226.6	0.3372	0.14788	0.06622	0.03895	0.02956			1226.6	0.03242			1226.6	0.36247
1226.8	1.2504	0.78175	0.37722	0.19275	0.13409			1226.8	0.33784	0.14819	0.06637	0.03904	0.02963			1226.8	0.03352			1226.8	0.35564
1227	1.25252	0.7832	0.378	0.19316	0.13439			1227	0.33847	0.1485	0.06651	0.03913	0.0297			1227	0.03341			1227	0.35963
1227.2	1.25464	0.78466	0.37878	0.19357	0.13468			1227.2	0.33911	0.14881	0.06666	0.03922	0.02976			1227.2	0.03041			1227.2	0.35904
1227.4	1.25675	0.78611	0.37956	0.19398	0.13497			1227.4	0.33974	0.14912	0.0668	0.0393	0.02983			1227.4	0.03205			1227.4	0.35754
1227.6	1.25887	0.78756	0.38034	0.19439	0.13527			1227.6	0.34037	0.14943	0.06695	0.03939	0.0299			1227.6	0.03024			1227.6	0.35986
1227.8	1.26097	0.78901	0.38112	0.1948	0.13556			1227.8	0.34101	0.14974	0.06709	0.03948	0.02997			1227.8	0.02793			1227.8	0.36467
1228	1.26308	0.79046	0.3819	0.1952	0.13586			1228	0.34164	0.15004	0.06724	0.03957	0.03003			1228	0.03279			1228	0.36104
1228.2	1.26518	0.7919	0.38268	0.19561	0.13615			1228.2	0.34227	0.15035	0.06738	0.03966	0.0301			1228.2	0.03659			1228.2	0.36086
1228.4	1.26728	0.79335	0.38345	0.19602	0.13645			1228.4	0.3429	0.15066	0.06753	0.03974	0.03017			1228.4	0.03279			1228.4	0.36527
1228.6	1.26938	0.79479	0.38423	0.19643	0.13674			1228.6	0.34353	0.15097	0.06767	0.03983	0.03023			1228.6	0.03301			1228.6	0.36243
1228.8	1.27147	0.79623	0.38501	0.19684	0.13703			1228.8	0.34416	0.15127	0.06782	0.03992	0.0303			1228.8	0.03307			1228.8	0.3644
1229	1.27356	0.79767	0.38579	0.19725	0.13733			1229	0.34479	0.15158	0.06796	0.04001	0.03037			1229	0.03385			1229	0.36325
1229.2	1.27565	0.79911	0.38656	0.19766	0.13762			1229.2	0.34542	0.15189	0.06811	0.04009	0.03044			1229.2	0.03213			1229.2	0.36694
1229.4	1.27774	0.80055	0.38734	0.19806	0.13791			1229.4	0.34605	0.1522	0.06826	0.04018	0.0305			1229.4	0.03438			1229.4	0.36732
1229.6	1.27982	0.80199	0.38811	0.19847	0.13821			1229.6	0.34667	0.1525	0.0684	0.04027	0.03057			1229.6	0.0356			1229.6	0.36759
1229.8	1.2819	0.80342	0.38889	0.19888	0.1385			1229.8	0.3473	0.15281	0.06855	0.04036	0.03064			1229.8	0.03415			1229.8	0.36194
1230	1.28398	0.80486	0.38966	0.19929	0.13879			1230	0.34793	0.15312	0.06869	0.04044	0.03071			1230	0.03324			1230	0.36398
1230.2	1.28605	0.80629	0.39044	0.19969	0.13909			1230.2	0.34855	0.15342	0.06884	0.04053	0.03077			1230.2	0.03349			1230.2	0.37085
1230.4	1.28813	0.80772	0.39121	0.2001	0.13938			1230.4	0.34918	0.15373	0.06898	0.04062	0.03084			1230.4	0.03178			1230.4	0.36449
1230.6	1.29019	0.80915	0.39198	0.20051	0.13967			1230.6	0.3498	0.15404	0.06913	0.04071	0.03091			1230.6	0.03537			1230.6	0.37181
1230.8	1.29226	0.81058	0.39276	0.20091	0.13997			1230.8	0.35043	0.15434	0.06927	0.04079	0.03097			1230.8	0.03213			1230.8	0.36986
1231	1.29432	0.81201	0.39353	0.20132	0.14026			1231	0.35105	0.15465	0.06941	0.04088	0.03104			1231	0.03008			1231	0.37129
1231.2	1.29638	0.81343	0.3943	0.20173	0.14055			1231.2	0.35167	0.15495	0.06956	0.04097	0.03111			1231.2	0.03663			1231.2	0.37193
1231.4	1.29844	0.81486	0.39507	0.20213	0.14085			1231.4	0.35229	0.15526	0.0697	0.04106	0.03118			1231.4	0.03891			1231.4	0.37137
1231.6	1.3005	0.81628	0.39585	0.20254	0.14114			1231.6	0.35292	0.15557	0.06985	0.04114	0.03124			1231.6	0.03208			1231.6	0.36892
1231.8	1.30255	0.8177	0.39662	0.20295	0.14143			1231.8	0.35354	0.15587	0.06999	0.04123	0.03131			1231.8	0.03656			1231.8	0.37295
1232	1.3046	0.81912	0.39739	0.20335	0.14173			1232	0.35416	0.15618	0.07014	0.04132	0.03138			1232	0.03455			1232	0.37218
1232.2	1.30665	0.82054	0.39816	0.20376	0.14202			1232.2	0.35478	0.15648	0.07028	0.04141	0.03144			1232.2	0.03477			1232.2	0.37182
1232.4	1.30869	0.82196	0.39893	0.20416	0.14231			1232.4	0.3554	0.15679	0.07043	0.04149	0.03151			1232.4	0.03769			1232.4	0.37577
1232.6	1.31073	0.82337	0.3997	0.20457	0.1426			1232.6	0.35602	0.15709	0.07057	0.04158	0.03158			1232.6	0.03882			1232.6	0.37558
1232.8	1.31277	0.82479	0.40047	0.20497	0.1429			1232.8	0.35663	0.1574	0.07072	0.04167	0.03165			1232.8	0.03757			1232.8	0.37251
1233	1.31481	0.8262	0.40124	0.20538	0.14319			1233	0.35725	0.1577	0.07086	0.04176	0.03171			1233	0.03578			1233	0.37705
1233.2	1.31684	0.82762	0.40201	0.20579	0.14348			1233.2	0.35787	0.15801	0.07101	0.04184	0.03178			1233.2	0.03902			1233.2	0.38102
1233.4	1.31887	0.82903	0.40277	0.20619	0.14377			1233.4	0.35849	0.15831	0.07115	0.04193	0.03185			1233.4	0.03825			1233.4	0.38104
1233.6	1.3209	0.83044	0.40354	0.20659	0.14407			1233.6	0.3591	0.15861	0.07129	0.04202	0.03191			1233.6	0.03386			1233.6	0.37753
1233.8	1.32292	0.83184	0.40431	0.207	0.14436			1233.8	0.35972	0.15892	0.07144	0.04211	0.03198			1233.8	0.03639			1233.8	0.37917
1234	1.32495	0.83325	0.40508	0.2074	0.14465			1234	0.36033	0.15922	0.07158	0.04219	0.03205			1234	0.03844			1234	0.37323
1234.2	1.32696	0.83466	0.40584	0.20781	0.14494			1234.2	0.36095	0.15953	0.07173	0.04228	0.03212			1234.2	0.04065			1234.2	0.37879
1234.4	1.32898	0.83606	0.40661	0.20821	0.14523			1234.4	0.36156	0.15983	0.07187	0.04237	0.03218			1234.4	0.03966			1234.4	0.38403
1234.6	1.331	0.83746	0.40738	0.20862	0.14553			1234.6	0.36217	0.16013	0.07202	0.04246	0.03225			1234.6	0.03573			1234.6	0.38323
1234.8	1.33301	0.83887	0.40814	0.20902	0.14582			1234.8	0.36279	0.16044	0.07216	0.04254	0.03232			1234.8	0.03922			1234.8	0.38513
1235	1.33502	0.84027	0.40891	0.20942	0.14611			1235	0.3634	0.16074	0.0723	0.04263	0.03238			1235	0.03963			1235	0.38208
1235.2	1.33702	0.84166	0.40967	0.20983	0.1464			1235.2	0.36401	0.16104	0.07245	0.04272	0.03245			1235.2	0.03561			1235.2	0.37979
1235.4	1.33902	0.84306	0.41044	0.21023	0.14669			1235.4	0.36462	0.16135	0.07259	0.04281	0.03252			1235.4	0.0345			1235.4	0.38306
1235.6	1.34103	0.84446	0.4112	0.21063	0.14698			1235.6	0.36523	0.16165	0.07274	0.04289	0.03258			1235.6	0.04037			1235.6	0.38301
1235.8	1.34302	0.84585	0.41197	0.21104	0.14728			1235.8	0.36584	0.16195	0.07288	0.04298	0.03265			1235.8	0.0392			1235.8	0.38104
1236	1.34502	0.84725	0.41273	0.21144	0.14757			1236	0.36645	0.16225	0.07302	0.04307	0.03272			1236	0.03803			1236	0.38647
1236.2	1.34701	0.84864	0.41349	0.21184	0.14786			1236.2	0.36706	0.16256	0.07317	0.04316	0.03279			1236.2	0.04092			1236.2	0.38312
1236.4	1.349	0.85003	0.41425	0.21225	0.14815			1236.4	0.36767	0.16286	0.07331	0.04324	0.03285			1236.4	0.04094			1236.4	0.38984
1236.6	1.35099	0.85142	0.41502	0.21265	0.14844			1236.6	0.36827	0.16316	0.07346	0.04333	0.03292			1236.6	0.0401			1236.6	0.38293
1236.8	1.35297	0.85281	0.41578	0.21305	0.14873			1236.8	0.36888	0.16346	0.0736	0.04342	0.03299			1236.8	0.0399			1236.8	0.38459
1237	1.35495	0.85419	0.41654	0.21345	0.14902			1237	0.36949	0.16377	0.07374	0.0435	0.03305			1237	0.0375			1237	0.38675
1237.2	1.35693	0.85558	0.4173	0.21386	0.14932			1237.2	0.37009	0.16407	0.07389	0.04359	0.03312			1237.2	0.03804			1237.2	0.39208
1237.4	1.35891	0.85697	0.41806	0.21426	0.14961			1237.4	0.3707	0.16437	0.07403	0.04368	0.03319			1237.4	0.03997			1237.4	0.38993
1237.6	1.36088	0.85835	0.41882	0.21466	0.1499			1237.6	0.3713	0.16467	0.07418	0.04377	0.03326			1237.6	0.04012			1237.6	0.39199
1237.8	1.36285	0.85973	0.41958	0.21506	0.15019			1237.8	0.37191	0.16497	0.07432	0.04385	0.03332			1237.8	0.039			1237.8	0.39505
1238	1.36482	0.86111	0.42034	0.21546	0.15048			1238	0.37251	0.16527	0.07446	0.04394	0.03339			1238	0.03904			1238	0.39
1238.2	1.36679	0.86249	0.4211	0.21586	0.15077			1238.2	0.37312	0.16557	0.07461	0.04403	0.03346			1238.2	0.04005			1238.2	0.38537
1238.4	1.36875	0.86387	0.42186	0.21627	0.15106			1238.4	0.37372	0.16588	0.07475	0.04411	0.03352			1238.4	0.04096			1238.4	0.38931
1238.6	1.37071	0.86524	0.42262	0.21667	0.15135			1238.6	0.37432	0.16618	0.07489	0.0442	0.03359			1238.6	0.04026			1238.6	0.3948
1238.8	1.37267	0.86662	0.42338	0.21707	0.15164			1238.8	0.37492	0.16648	0.07504	0.04429	0.03366			1238.8	0.04253			1238.8	0.39293
1239	1.37463	0.86799	0.42414	0.21747	0.15193			1239	0.37552	0.16678	0.07518	0.04438	0.03372			1239	0.03933			1239	0.39331
1239.2	1.37658	0.86937	0.42489	0.21787	0.15222			1239.2	0.37612	0.16708	0.07532	0.04446	0.03379			1239.2	0.04064			1239.2	0.39393
1239.4	1.37853	0.87074	0.42565	0.21827	0.15251			1239.4	0.37672	0.16738	0.07547	0.04455	0.03386			1239.4	0.03738			1239.4	0.39555
1239.6	1.38048	0.87211	0.42641	0.21867	0.1528			1239.6	0.37732	0.16768	0.07561	0.04464	0.03393			1239.6	0.04158			1239.6	0.3946
1239.8	1.38242	0.87348	0.42716	0.21907	0.15309			1239.8	0.37792	0.16798	0.07575	0.04472	0.03399			1239.8	0.0422			1239.8	0.39695
1240	1.38436	0.87484	0.42792	0.21947	0.15338			1240	0.37852	0.16828	0.0759	0.04481	0.03406			1240	0.03821			1240	0.39588
1240.2	1.3863	0.87621	0.42868	0.21987	0.15368			1240.2	0.37912	0.16858	0.07604	0.0449	0.03413			1240.2	0.042			1240.2	0.39969
1240.4	1.38824	0.87757	0.42943	0.22027	0.15397			1240.4	0.37972	0.16888	0.07618	0.04499	0.03419			1240.4	0.04567			1240.4	0.39612
1240.6	1.39017	0.87894	0.43019	0.22067	0.15426			1240.6	0.38031	0.16918	0.07633	0.04507	0.03426			1240.6	0.0425			1240.6	0.39858
1240.8	1.39211	0.8803	0.43094	0.22107	0.15455			1240.8	0.38091	0.16948	0.07647	0.04516	0.03433			1240.8	0.04266			1240.8	0.40081
1241	1.39404	0.88166	0.43169	0.22147	0.15484			1241	0.38151	0.16978	0.07661	0.04525	0.03439			1241	0.04282			1241	0.40296
1241.2	1.39596	0.88302	0.43245	0.22187	0.15513			1241.2	0.3821	0.17007	0.07676	0.04533	0.03446			1241.2	0.04636			1241.2	0.40111
1241.4	1.39789	0.88438	0.4332	0.22227	0.15541			1241.4	0.3827	0.17037	0.0769	0.04542	0.03453			1241.4	0.04286			1241.4	0.39688
1241.6	1.39981	0.88573	0.43396	0.22267	0.1557			1241.6	0.38329	0.17067	0.07704	0.04551	0.03459			1241.6	0.03963			1241.6	0.40041
1241.8	1.40173	0.88709	0.43471	0.22306	0.15599			1241.8	0.38388	0.17097	0.07719	0.0456	0.03466			1241.8	0.04304			1241.8	0.40242
1242	1.40364	0.88845	0.43546	0.22346	0.15628			1242	0.38448	0.17127	0.07733	0.04568	0.03473			1242	0.04321			1242	0.40351
1242.2	1.40556	0.8898	0.43621	0.22386	0.15657			1242.2	0.38507	0.17157	0.07747	0.04577	0.0348			1242.2	0.04198			1242.2	0.40108
1242.4	1.40747	0.89115	0.43696	0.22426	0.15686			1242.4	0.38566	0.17187	0.07762	0.04586	0.03486			1242.4	0.03695			1242.4	0.4002
1242.6	1.40938	0.8925	0.43772	0.22466	0.15715			1242.6	0.38625	0.17216	0.07776	0.04594	0.03493			1242.6	0.04782			1242.6	0.40595
1242.8	1.41128	0.89385	0.43847	0.22506	0.15744			1242.8	0.38684	0.17246	0.0779	0.04603	0.035			1242.8	0.04229			1242.8	0.40319
1243	1.41318	0.8952	0.43922	0.22545	0.15773			1243	0.38743	0.17276	0.07804	0.04612	0.03506			1243	0.04767			1243	0.40103
1243.2	1.41509	0.89654	0.43997	0.22585	0.15802			1243.2	0.38802	0.17306	0.07819	0.0462	0.03513			1243.2	0.04747			1243.2	0.40491
1243.4	1.41698	0.89789	0.44072	0.22625	0.15831			1243.4	0.38861	0.17335	0.07833	0.04629	0.0352			1243.4	0.04506			1243.4	0.41
1243.6	1.41888	0.89923	0.44147	0.22665	0.1586			1243.6	0.3892	0.17365	0.07847	0.04638	0.03526			1243.6	0.04229			1243.6	0.40677
1243.8	1.42077	0.90058	0.44222	0.22704	0.15889			1243.8	0.38979	0.17395	0.07862	0.04647	0.03533			1243.8	0.04355			1243.8	0.40394
1244	1.42266	0.90192	0.44296	0.22744	0.15918			1244	0.39038	0.17425	0.07876	0.04655	0.0354			1244	0.04227			1244	0.40939
1244.2	1.42455	0.90326	0.44371	0.22784	0.15947			1244.2	0.39096	0.17454	0.0789	0.04664	0.03546			1244.2	0.0418			1244.2	0.4114
1244.4	1.42644	0.9046	0.44446	0.22823	0.15975			1244.4	0.39155	0.17484	0.07904	0.04673	0.03553			1244.4	0.04483			1244.4	0.41354
1244.6	1.42832	0.90594	0.44521	0.22863	0.16004			1244.6	0.39214	0.17514	0.07919	0.04681	0.0356			1244.6	0.04131			1244.6	0.408
1244.8	1.4302	0.90727	0.44596	0.22903	0.16033			1244.8	0.39272	0.17543	0.07933	0.0469	0.03567			1244.8	0.04233			1244.8	0.41109
1245	1.43208	0.90861	0.4467	0.22942	0.16062			1245	0.39331	0.17573	0.07947	0.04699	0.03573			1245	0.04346			1245	0.41317
1245.2	1.43395	0.90994	0.44745	0.22982	0.16091			1245.2	0.39389	0.17603	0.07961	0.04707	0.0358			1245.2	0.0438			1245.2	0.41235
1245.4	1.43583	0.91127	0.4482	0.23022	0.1612			1245.4	0.39447	0.17632	0.07976	0.04716	0.03587			1245.4	0.04311			1245.4	0.417
1245.6	1.4377	0.91261	0.44894	0.23061	0.16149			1245.6	0.39506	0.17662	0.0799	0.04725	0.03593			1245.6	0.04414			1245.6	0.41214
1245.8	1.43956	0.91394	0.44969	0.23101	0.16177			1245.8	0.39564	0.17691	0.08004	0.04733	0.036			1245.8	0.04891			1245.8	0.41816
1246	1.44143	0.91527	0.45043	0.2314	0.16206			1246	0.39622	0.17721	0.08018	0.04742	0.03607			1246	0.04729			1246	0.41204
1246.2	1.44329	0.91659	0.45118	0.2318	0.16235			1246.2	0.3968	0.17751	0.08033	0.04751	0.03613			1246.2	0.04678			1246.2	0.41443
1246.4	1.44515	0.91792	0.45192	0.2322	0.16264			1246.4	0.39739	0.1778	0.08047	0.04759	0.0362			1246.4	0.04524			1246.4	0.4154
1246.6	1.44701	0.91924	0.45266	0.23259	0.16293			1246.6	0.39797	0.1781	0.08061	0.04768	0.03627			1246.6	0.04671			1246.6	0.41753
1246.8	1.44887	0.92057	0.45341	0.23299	0.16322			1246.8	0.39855	0.17839	0.08075	0.04777	0.03633			1246.8	0.04638			1246.8	0.41762
1247	1.45072	0.92189	0.45415	0.23338	0.1635			1247	0.39913	0.17869	0.0809	0.04785	0.0364			1247	0.04779			1247	0.41702
1247.2	1.45257	0.92321	0.45489	0.23378	0.16379			1247.2	0.39971	0.17898	0.08104	0.04794	0.03647			1247.2	0.04056			1247.2	0.42125
1247.4	1.45442	0.92453	0.45564	0.23417	0.16408			1247.4	0.40028	0.17928	0.08118	0.04803	0.03653			1247.4	0.04749			1247.4	0.41935
1247.6	1.45626	0.92585	0.45638	0.23456	0.16437			1247.6	0.40086	0.17957	0.08132	0.04811	0.0366			1247.6	0.04393			1247.6	0.41961
1247.8	1.45811	0.92717	0.45712	0.23496	0.16465			1247.8	0.40144	0.17987	0.08146	0.0482	0.03667			1247.8	0.045			1247.8	0.41875
1248	1.45995	0.92849	0.45786	0.23535	0.16494			1248	0.40202	0.18016	0.08161	0.04829	0.03673			1248	0.04755			1248	0.42121
1248.2	1.46178	0.9298	0.4586	0.23575	0.16523			1248.2	0.40259	0.18046	0.08175	0.04837	0.0368			1248.2	0.04854			1248.2	0.41897
1248.4	1.46362	0.93111	0.45934	0.23614	0.16552			1248.4	0.40317	0.18075	0.08189	0.04846	0.03687			1248.4	0.04553			1248.4	0.42031
1248.6	1.46545	0.93243	0.46008	0.23654	0.16581			1248.6	0.40374	0.18104	0.08203	0.04855	0.03693			1248.6	0.04844			1248.6	0.4218
1248.8	1.46728	0.93374	0.46082	0.23693	0.16609			1248.8	0.40432	0.18134	0.08217	0.04863	0.037			1248.8	0.0489			1248.8	0.42548
1249	1.46911	0.93505	0.46156	0.23732	0.16638			1249	0.40489	0.18163	0.08232	0.04872	0.03707			1249	0.04732			1249	0.42292
1249.2	1.47094	0.93636	0.4623	0.23772	0.16667			1249.2	0.40547	0.18193	0.08246	0.04881	0.03713			1249.2	0.05078			1249.2	0.42209
1249.4	1.47276	0.93766	0.46304	0.23811	0.16695			1249.4	0.40604	0.18222	0.0826	0.04889	0.0372			1249.4	0.04334			1249.4	0.42366
1249.6	1.47458	0.93897	0.46378	0.2385	0.16724			1249.6	0.40661	0.18251	0.08274	0.04898	0.03727			1249.6	0.04784			1249.6	0.42349
1249.8	1.4764	0.94028	0.46452	0.2389	0.16753			1249.8	0.40719	0.18281	0.08288	0.04907	0.03734			1249.8	0.04624			1249.8	0.4228
1250	1.47821	0.94158	0.46526	0.23929	0.16782			1250	0.40776	0.1831	0.08302	0.04915	0.0374			1250	0.048			1250	0.42857
1250.2	1.48003	0.94288	0.46599	0.23968	0.1681			1250.2	0.40833	0.18339	0.08317	0.04924	0.03747			1250.2	0.04644			1250.2	0.42545
1250.4	1.48184	0.94418	0.46673	0.24007	0.16839			1250.4	0.4089	0.18368	0.08331	0.04933	0.03754			1250.4	0.04927			1250.4	0.42926
1250.6	1.48365	0.94548	0.46747	0.24047	0.16868			1250.6	0.40947	0.18398	0.08345	0.04941	0.0376			1250.6	0.04984			1250.6	0.42707
1250.8	1.48545	0.94678	0.46821	0.24086	0.16896			1250.8	0.41004	0.18427	0.08359	0.0495	0.03767			1250.8	0.05129			1250.8	0.42699
1251	1.48726	0.94808	0.46894	0.24125	0.16925			1251	0.41061	0.18456	0.08373	0.04959	0.03774			1251	0.05053			1251	0.43065
1251.2	1.48906	0.94938	0.46968	0.24164	0.16954			1251.2	0.41118	0.18485	0.08387	0.04967	0.0378			1251.2	0.0493			1251.2	0.42612
1251.4	1.49086	0.95067	0.47041	0.24203	0.16982			1251.4	0.41175	0.18515	0.08402	0.04976	0.03787			1251.4	0.05166			1251.4	0.43238
1251.6	1.49265	0.95197	0.47115	0.24243	0.17011			1251.6	0.41231	0.18544	0.08416	0.04985	0.03794			1251.6	0.04658			1251.6	0.43136
1251.8	1.49445	0.95326	0.47188	0.24282	0.1704			1251.8	0.41288	0.18573	0.0843	0.04993	0.038			1251.8	0.05182			1251.8	0.43098
1252	1.49624	0.95455	0.47262	0.24321	0.17068			1252	0.41345	0.18602	0.08444	0.05002	0.03807			1252	0.0491			1252	0.43336
1252.2	1.49803	0.95584	0.47335	0.2436	0.17097			1252.2	0.41401	0.18631	0.08458	0.05011	0.03814			1252.2	0.04998			1252.2	0.43065
1252.4	1.49981	0.95713	0.47408	0.24399	0.17126			1252.4	0.41458	0.18661	0.08472	0.05019	0.0382			1252.4	0.05086			1252.4	0.43112
1252.6	1.5016	0.95842	0.47482	0.24438	0.17154			1252.6	0.41514	0.1869	0.08486	0.05028	0.03827			1252.6	0.0502			1252.6	0.43197
1252.8	1.50338	0.95971	0.47555	0.24477	0.17183			1252.8	0.41571	0.18719	0.08501	0.05037	0.03834			1252.8	0.04972			1252.8	0.43482
1253	1.50516	0.96099	0.47628	0.24516	0.17211			1253	0.41627	0.18748	0.08515	0.05045	0.0384			1253	0.05271			1253	0.43132
1253.2	1.50694	0.96228	0.47701	0.24555	0.1724			1253.2	0.41684	0.18777	0.08529	0.05054	0.03847			1253.2	0.05139			1253.2	0.43394
1253.4	1.50871	0.96356	0.47775	0.24594	0.17269			1253.4	0.4174	0.18806	0.08543	0.05063	0.03854			1253.4	0.04817			1253.4	0.43517
1253.6	1.51048	0.96484	0.47848	0.24633	0.17297			1253.6	0.41796	0.18835	0.08557	0.05071	0.0386			1253.6	0.05602			1253.6	0.44023
1253.8	1.51225	0.96612	0.47921	0.24672	0.17326			1253.8	0.41852	0.18864	0.08571	0.0508	0.03867			1253.8	0.05048			1253.8	0.43328
1254	1.51402	0.9674	0.47994	0.24711	0.17354			1254	0.41909	0.18893	0.08585	0.05089	0.03874			1254	0.05253			1254	0.43716
1254.2	1.51579	0.96868	0.48067	0.2475	0.17383			1254.2	0.41965	0.18922	0.08599	0.05097	0.0388			1254.2	0.05417			1254.2	0.44289
1254.4	1.51755	0.96995	0.4814	0.24789	0.17412			1254.4	0.42021	0.18951	0.08613	0.05106	0.03887			1254.4	0.05389			1254.4	0.43717
1254.6	1.51931	0.97123	0.48213	0.24828	0.1744			1254.6	0.42077	0.1898	0.08628	0.05114	0.03894			1254.6	0.05204			1254.6	0.43776
1254.8	1.52107	0.97251	0.48286	0.24867	0.17469			1254.8	0.42133	0.19009	0.08642	0.05123	0.039			1254.8	0.0515			1254.8	0.43822
1255	1.52282	0.97378	0.48359	0.24906	0.17497			1255	0.42189	0.19038	0.08656	0.05132	0.03907			1255	0.04909			1255	0.44143
1255.2	1.52458	0.97505	0.48432	0.24945	0.17526			1255.2	0.42244	0.19067	0.0867	0.0514	0.03914			1255.2	0.05242			1255.2	0.44098
1255.4	1.52633	0.97632	0.48504	0.24984	0.17554			1255.4	0.423	0.19096	0.08684	0.05149	0.0392			1255.4	0.05359			1255.4	0.43922
1255.6	1.52808	0.97759	0.48577	0.25023	0.17583			1255.6	0.42356	0.19125	0.08698	0.05158	0.03927			1255.6	0.052			1255.6	0.4423
1255.8	1.52982	0.97886	0.4865	0.25062	0.17611			1255.8	0.42412	0.19154	0.08712	0.05166	0.03934			1255.8	0.05251			1255.8	0.44605
1256	1.53157	0.98013	0.48723	0.25101	0.1764			1256	0.42467	0.19183	0.08726	0.05175	0.0394			1256	0.05271			1256	0.43782
1256.2	1.53331	0.98139	0.48795	0.25139	0.17668			1256.2	0.42523	0.19212	0.0874	0.05183	0.03947			1256.2	0.05295			1256.2	0.44334
1256.4	1.53505	0.98266	0.48868	0.25178	0.17697			1256.4	0.42578	0.19241	0.08754	0.05192	0.03953			1256.4	0.0488			1256.4	0.44269
1256.6	1.53679	0.98392	0.48941	0.25217	0.17725			1256.6	0.42634	0.1927	0.08768	0.05201	0.0396			1256.6	0.05202			1256.6	0.44649
1256.8	1.53852	0.98518	0.49013	0.25256	0.17754			1256.8	0.42689	0.19299	0.08782	0.05209	0.03967			1256.8	0.05303			1256.8	0.44333
1257	1.54025	0.98644	0.49086	0.25295	0.17782			1257	0.42745	0.19327	0.08797	0.05218	0.03973			1257	0.05277			1257	0.44496
1257.2	1.54198	0.9877	0.49158	0.25333	0.17811			1257.2	0.428	0.19356	0.08811	0.05227	0.0398			1257.2	0.05267			1257.2	0.44514
1257.4	1.54371	0.98896	0.49231	0.25372	0.17839			1257.4	0.42855	0.19385	0.08825	0.05235	0.03987			1257.4	0.05646			1257.4	0.44426
1257.6	1.54544	0.99022	0.49303	0.25411	0.17868			1257.6	0.42911	0.19414	0.08839	0.05244	0.03993			1257.6	0.05145			1257.6	0.44166
1257.8	1.54716	0.99148	0.49376	0.2545	0.17896			1257.8	0.42966	0.19443	0.08853	0.05253	0.04			1257.8	0.05457			1257.8	0.44398
1258	1.54888	0.99273	0.49448	0.25488	0.17925			1258	0.43021	0.19471	0.08867	0.05261	0.04007			1258	0.05724			1258	0.44741
1258.2	1.5506	0.99399	0.4952	0.25527	0.17953			1258.2	0.43076	0.195	0.08881	0.0527	0.04013			1258.2	0.06008			1258.2	0.4508
1258.4	1.55231	0.99524	0.49593	0.25566	0.17982			1258.4	0.43131	0.19529	0.08895	0.05278	0.0402			1258.4	0.05571			1258.4	0.4509
1258.6	1.55403	0.99649	0.49665	0.25604	0.1801			1258.6	0.43186	0.19558	0.08909	0.05287	0.04027			1258.6	0.05677			1258.6	0.45
1258.8	1.55574	0.99774	0.49737	0.25643	0.18038			1258.8	0.43241	0.19586	0.08923	0.05296	0.04033			1258.8	0.05454			1258.8	0.45106
1259	1.55745	0.99899	0.49809	0.25682	0.18067			1259	0.43296	0.19615	0.08937	0.05304	0.0404			1259	0.05901			1259	0.45376
1259.2	1.55915	1.00024	0.49881	0.2572	0.18095			1259.2	0.43351	0.19644	0.08951	0.05313	0.04047			1259.2	0.04945			1259.2	0.45121
1259.4	1.56086	1.00149	0.49954	0.25759	0.18124			1259.4	0.43406	0.19673	0.08965	0.05321	0.04053			1259.4	0.05292			1259.4	0.45269
1259.6	1.56256	1.00273	0.50026	0.25798	0.18152			1259.6	0.4346	0.19701	0.08979	0.0533	0.0406			1259.6	0.05805			1259.6	0.44734
1259.8	1.56426	1.00398	0.50098	0.25836	0.1818			1259.8	0.43515	0.1973	0.08993	0.05339	0.04067			1259.8	0.05635			1259.8	0.45277
1260	1.56596	1.00522	0.5017	0.25875	0.18209			1260	0.4357	0.19759	0.09007	0.05347	0.04073			1260	0.05672			1260	0.45704
1260.2	1.56765	1.00646	0.50242	0.25913	0.18237			1260.2	0.43624	0.19787	0.09021	0.05356	0.0408			1260.2	0.05165			1260.2	0.45293
1260.4	1.56935	1.0077	0.50314	0.25952	0.18266			1260.4	0.43679	0.19816	0.09035	0.05365	0.04087			1260.4	0.05548			1260.4	0.4578
1260.6	1.57104	1.00894	0.50386	0.2599	0.18294			1260.6	0.43733	0.19844	0.09049	0.05373	0.04093			1260.6	0.0553			1260.6	0.45759
1260.8	1.57273	1.01018	0.50457	0.26029	0.18322			1260.8	0.43788	0.19873	0.09063	0.05382	0.041			1260.8	0.05331			1260.8	0.45373
1261	1.57441	1.01142	0.50529	0.26067	0.18351			1261	0.43842	0.19902	0.09077	0.0539	0.04107			1261	0.05329			1261	0.45285
1261.2	1.5761	1.01266	0.50601	0.26106	0.18379			1261.2	0.43896	0.1993	0.09091	0.05399	0.04113			1261.2	0.05311			1261.2	0.45371
1261.4	1.57778	1.01389	0.50673	0.26144	0.18407			1261.4	0.43951	0.19959	0.09105	0.05408	0.0412			1261.4	0.06078			1261.4	0.45807
1261.6	1.57946	1.01513	0.50745	0.26183	0.18436			1261.6	0.44005	0.19987	0.09119	0.05416	0.04126			1261.6	0.05537			1261.6	0.45802
1261.8	1.58114	1.01636	0.50816	0.26221	0.18464			1261.8	0.44059	0.20016	0.09133	0.05425	0.04133			1261.8	0.05498			1261.8	0.45883
1262	1.58281	1.01759	0.50888	0.2626	0.18492			1262	0.44113	0.20044	0.09147	0.05433	0.0414			1262	0.05786			1262	0.45894
1262.2	1.58448	1.01882	0.5096	0.26298	0.18521			1262.2	0.44167	0.20073	0.09161	0.05442	0.04146			1262.2	0.05929			1262.2	0.46096
1262.4	1.58615	1.02005	0.51031	0.26336	0.18549			1262.4	0.44222	0.20101	0.09175	0.05451	0.04153			1262.4	0.05537			1262.4	0.45903
1262.6	1.58782	1.02128	0.51103	0.26375	0.18577			1262.6	0.44276	0.2013	0.09189	0.05459	0.0416			1262.6	0.0569			1262.6	0.45806
1262.8	1.58949	1.0225	0.51174	0.26413	0.18606			1262.8	0.44329	0.20158	0.09203	0.05468	0.04166			1262.8	0.05537			1262.8	0.4593
1263	1.59115	1.02373	0.51246	0.26452	0.18634			1263	0.44383	0.20187	0.09217	0.05476	0.04173			1263	0.05702			1263	0.45634
1263.2	1.59281	1.02495	0.51317	0.2649	0.18662			1263.2	0.44437	0.20215	0.09231	0.05485	0.0418			1263.2	0.05779			1263.2	0.46068
1263.4	1.59447	1.02618	0.51389	0.26528	0.18691			1263.4	0.44491	0.20244	0.09245	0.05494	0.04186			1263.4	0.05547			1263.4	0.46273
1263.6	1.59613	1.0274	0.5146	0.26567	0.18719			1263.6	0.44545	0.20272	0.09259	0.05502	0.04193			1263.6	0.05532			1263.6	0.46485
1263.8	1.59778	1.02862	0.51531	0.26605	0.18747			1263.8	0.44599	0.20301	0.09273	0.05511	0.042			1263.8	0.05826			1263.8	0.46555
1264	1.59944	1.02984	0.51603	0.26643	0.18775			1264	0.44652	0.20329	0.09287	0.05519	0.04206			1264	0.05676			1264	0.45841
1264.2	1.60109	1.03106	0.51674	0.26681	0.18804			1264.2	0.44706	0.20357	0.09301	0.05528	0.04213			1264.2	0.05974			1264.2	0.46644
1264.4	1.60273	1.03228	0.51745	0.2672	0.18832			1264.4	0.44759	0.20386	0.09315	0.05537	0.04219			1264.4	0.05937			1264.4	0.46215
1264.6	1.60438	1.03349	0.51816	0.26758	0.1886			1264.6	0.44813	0.20414	0.09328	0.05545	0.04226			1264.6	0.0569			1264.6	0.46924
1264.8	1.60602	1.03471	0.51888	0.26796	0.18888			1264.8	0.44866	0.20442	0.09342	0.05554	0.04233			1264.8	0.05992			1264.8	0.46688
1265	1.60767	1.03592	0.51959	0.26834	0.18917			1265	0.4492	0.20471	0.09356	0.05562	0.04239			1265	0.05722			1265	0.46876
1265.2	1.60931	1.03714	0.5203	0.26873	0.18945			1265.2	0.44973	0.20499	0.0937	0.05571	0.04246			1265.2	0.05672			1265.2	0.46942
1265.4	1.61094	1.03835	0.52101	0.26911	0.18973			1265.4	0.45026	0.20527	0.09384	0.05579	0.04253			1265.4	0.06121			1265.4	0.46492
1265.6	1.61258	1.03956	0.52172	0.26949	0.19001			1265.6	0.4508	0.20556	0.09398	0.05588	0.04259			1265.6	0.0586			1265.6	0.46982
1265.8	1.61421	1.04077	0.52243	0.26987	0.1903			1265.8	0.45133	0.20584	0.09412	0.05597	0.04266			1265.8	0.06169			1265.8	0.46271
1266	1.61584	1.04198	0.52314	0.27025	0.19058			1266	0.45186	0.20612	0.09426	0.05605	0.04273			1266	0.06171			1266	0.46668
1266.2	1.61747	1.04318	0.52385	0.27063	0.19086			1266.2	0.45239	0.2064	0.0944	0.05614	0.04279			1266.2	0.05787			1266.2	0.46733
1266.4	1.61909	1.04439	0.52456	0.27101	0.19114			1266.4	0.45292	0.20669	0.09454	0.05622	0.04286			1266.4	0.06048			1266.4	0.47342
1266.6	1.62072	1.0456	0.52527	0.2714	0.19142			1266.6	0.45345	0.20697	0.09468	0.05631	0.04293			1266.6	0.06137			1266.6	0.4665
1266.8	1.62234	1.0468	0.52597	0.27178	0.19171			1266.8	0.45398	0.20725	0.09482	0.0564	0.04299			1266.8	0.05951			1266.8	0.46807
1267	1.62396	1.048	0.52668	0.27216	0.19199			1267	0.45451	0.20753	0.09496	0.05648	0.04306			1267	0.05953			1267	0.47294
1267.2	1.62558	1.0492	0.52739	0.27254	0.19227			1267.2	0.45504	0.20782	0.09509	0.05657	0.04312			1267.2	0.06061			1267.2	0.47244
1267.4	1.62719	1.0504	0.5281	0.27292	0.19255			1267.4	0.45557	0.2081	0.09523	0.05665	0.04319			1267.4	0.05919			1267.4	0.47385
1267.6	1.62881	1.0516	0.5288	0.2733	0.19283			1267.6	0.4561	0.20838	0.09537	0.05674	0.04326			1267.6	0.06444			1267.6	0.46904
1267.8	1.63042	1.0528	0.52951	0.27368	0.19311			1267.8	0.45662	0.20866	0.09551	0.05682	0.04332			1267.8	0.06009			1267.8	0.47502
1268	1.63202	1.054	0.53022	0.27406	0.19339			1268	0.45715	0.20894	0.09565	0.05691	0.04339			1268	0.05807			1268	0.47326
1268.2	1.63363	1.05519	0.53092	0.27444	0.19368			1268.2	0.45768	0.20922	0.09579	0.057	0.04346			1268.2	0.06273			1268.2	0.47406
1268.4	1.63524	1.05639	0.53163	0.27482	0.19396			1268.4	0.4582	0.2095	0.09593	0.05708	0.04352			1268.4	0.05982			1268.4	0.47383
1268.6	1.63684	1.05758	0.53233	0.2752	0.19424			1268.6	0.45873	0.20978	0.09607	0.05717	0.04359			1268.6	0.06234			1268.6	0.47652
1268.8	1.63844	1.05878	0.53304	0.27558	0.19452			1268.8	0.45925	0.21007	0.09621	0.05725	0.04365			1268.8	0.0619			1268.8	0.47628
1269	1.64004	1.05997	0.53374	0.27596	0.1948			1269	0.45978	0.21035	0.09634	0.05734	0.04372			1269	0.06142			1269	0.47188
1269.2	1.64163	1.06116	0.53445	0.27634	0.19508			1269.2	0.4603	0.21063	0.09648	0.05742	0.04379			1269.2	0.06078			1269.2	0.47557
1269.4	1.64323	1.06235	0.53515	0.27672	0.19536			1269.4	0.46083	0.21091	0.09662	0.05751	0.04385			1269.4	0.05771			1269.4	0.47633
1269.6	1.64482	1.06353	0.53585	0.2771	0.19564			1269.6	0.46135	0.21119	0.09676	0.0576	0.04392			1269.6	0.06179			1269.6	0.47852
1269.8	1.64641	1.06472	0.53656	0.27747	0.19592			1269.8	0.46187	0.21147	0.0969	0.05768	0.04399			1269.8	0.05722			1269.8	0.47737
1270	1.64799	1.06591	0.53726	0.27785	0.19621			1270	0.46239	0.21175	0.09704	0.05777	0.04405			1270	0.06314			1270	0.47699
1270.2	1.64958	1.06709	0.53796	0.27823	0.19649			1270.2	0.46292	0.21203	0.09718	0.05785	0.04412			1270.2	0.06383			1270.2	0.47709
1270.4	1.65116	1.06827	0.53866	0.27861	0.19677			1270.4	0.46344	0.21231	0.09731	0.05794	0.04419			1270.4	0.06032			1270.4	0.47831
1270.6	1.65274	1.06946	0.53937	0.27899	0.19705			1270.6	0.46396	0.21259	0.09745	0.05802	0.04425			1270.6	0.06057			1270.6	0.48008
1270.8	1.65432	1.07064	0.54007	0.27937	0.19733			1270.8	0.46448	0.21287	0.09759	0.05811	0.04432			1270.8	0.06483			1270.8	0.47868
1271	1.6559	1.07182	0.54077	0.27974	0.19761			1271	0.465	0.21315	0.09773	0.05819	0.04438			1271	0.06165			1271	0.48072
1271.2	1.65747	1.073	0.54147	0.28012	0.19789			1271.2	0.46552	0.21343	0.09787	0.05828	0.04445			1271.2	0.06088			1271.2	0.48138
1271.4	1.65904	1.07417	0.54217	0.2805	0.19817			1271.4	0.46604	0.21371	0.09801	0.05837	0.04452			1271.4	0.06133			1271.4	0.47991
1271.6	1.66061	1.07535	0.54287	0.28088	0.19845			1271.6	0.46656	0.21398	0.09814	0.05845	0.04458			1271.6	0.05615			1271.6	0.4785
1271.8	1.66218	1.07653	0.54357	0.28125	0.19873			1271.8	0.46707	0.21426	0.09828	0.05854	0.04465			1271.8	0.06078			1271.8	0.48396
1272	1.66375	1.0777	0.54427	0.28163	0.19901			1272	0.46759	0.21454	0.09842	0.05862	0.04472			1272	0.0632			1272	0.4852
1272.2	1.66531	1.07888	0.54497	0.28201	0.19929			1272.2	0.46811	0.21482	0.09856	0.05871	0.04478			1272.2	0.0625			1272.2	0.48617
1272.4	1.66687	1.08005	0.54567	0.28239	0.19957			1272.4	0.46862	0.2151	0.0987	0.05879	0.04485			1272.4	0.0641			1272.4	0.48511
1272.6	1.66843	1.08122	0.54637	0.28276	0.19985			1272.6	0.46914	0.21538	0.09884	0.05888	0.04491			1272.6	0.06353			1272.6	0.48415
1272.8	1.66999	1.08239	0.54706	0.28314	0.20013			1272.8	0.46966	0.21566	0.09897	0.05896	0.04498			1272.8	0.06409			1272.8	0.48546
1273	1.67155	1.08356	0.54776	0.28352	0.20041			1273	0.47017	0.21593	0.09911	0.05905	0.04505			1273	0.06256			1273	0.48649
1273.2	1.6731	1.08473	0.54846	0.28389	0.20069			1273.2	0.47069	0.21621	0.09925	0.05914	0.04511			1273.2	0.06497			1273.2	0.48453
1273.4	1.67465	1.08589	0.54916	0.28427	0.20097			1273.4	0.4712	0.21649	0.09939	0.05922	0.04518			1273.4	0.06364			1273.4	0.48936
1273.6	1.6762	1.08706	0.54985	0.28465	0.20125			1273.6	0.47171	0.21677	0.09953	0.05931	0.04524			1273.6	0.06338			1273.6	0.49189
1273.8	1.67775	1.08822	0.55055	0.28502	0.20153			1273.8	0.47223	0.21705	0.09966	0.05939	0.04531			1273.8	0.06162			1273.8	0.48964
1274	1.67929	1.08939	0.55124	0.2854	0.20181			1274	0.47274	0.21732	0.0998	0.05948	0.04538			1274	0.067			1274	0.48761
1274.2	1.68083	1.09055	0.55194	0.28577	0.20209			1274.2	0.47325	0.2176	0.09994	0.05956	0.04544			1274.2	0.06283			1274.2	0.49107
1274.4	1.68238	1.09171	0.55264	0.28615	0.20237			1274.4	0.47376	0.21788	0.10008	0.05965	0.04551			1274.4	0.0637			1274.4	0.48824
1274.6	1.68391	1.09287	0.55333	0.28652	0.20265			1274.6	0.47427	0.21816	0.10021	0.05973	0.04558			1274.6	0.06029			1274.6	0.49144
1274.8	1.68545	1.09403	0.55402	0.2869	0.20293			1274.8	0.47479	0.21843	0.10035	0.05982	0.04564			1274.8	0.06404			1274.8	0.49171
1275	1.68699	1.09519	0.55472	0.28728	0.20321			1275	0.4753	0.21871	0.10049	0.0599	0.04571			1275	0.07049			1275	0.49473
1275.2	1.68852	1.09634	0.55541	0.28765	0.20349			1275.2	0.47581	0.21899	0.10063	0.05999	0.04577			1275.2	0.06721			1275.2	0.49479
1275.4	1.69005	1.0975	0.55611	0.28803	0.20376			1275.4	0.47632	0.21926	0.10077	0.06008	0.04584			1275.4	0.0643			1275.4	0.48957
1275.6	1.69158	1.09865	0.5568	0.2884	0.20404			1275.6	0.47682	0.21954	0.1009	0.06016	0.04591			1275.6	0.06484			1275.6	0.49111
1275.8	1.6931	1.09981	0.55749	0.28877	0.20432			1275.8	0.47733	0.21982	0.10104	0.06025	0.04597			1275.8	0.06975			1275.8	0.49472
1276	1.69463	1.10096	0.55819	0.28915	0.2046			1276	0.47784	0.22009	0.10118	0.06033	0.04604			1276	0.06991			1276	0.49273
1276.2	1.69615	1.10211	0.55888	0.28952	0.20488			1276.2	0.47835	0.22037	0.10132	0.06042	0.04611			1276.2	0.06801			1276.2	0.49032
1276.4	1.69767	1.10326	0.55957	0.2899	0.20516			1276.4	0.47886	0.22064	0.10145	0.0605	0.04617			1276.4	0.06591			1276.4	0.49352
1276.6	1.69919	1.10441	0.56026	0.29027	0.20544			1276.6	0.47936	0.22092	0.10159	0.06059	0.04624			1276.6	0.06764			1276.6	0.49547
1276.8	1.70071	1.10556	0.56095	0.29065	0.20572			1276.8	0.47987	0.2212	0.10173	0.06067	0.0463			1276.8	0.06475			1276.8	0.49585
1277	1.70222	1.1067	0.56164	0.29102	0.206			1277	0.48038	0.22147	0.10187	0.06076	0.04637			1277	0.0659			1277	0.49466
1277.2	1.70373	1.10785	0.56233	0.29139	0.20627			1277.2	0.48088	0.22175	0.102	0.06084	0.04644			1277.2	0.06436			1277.2	0.49709
1277.4	1.70524	1.10899	0.56302	0.29177	0.20655			1277.4	0.48139	0.22202	0.10214	0.06093	0.0465			1277.4	0.06396			1277.4	0.49445
1277.6	1.70675	1.11014	0.56371	0.29214	0.20683			1277.6	0.48189	0.2223	0.10228	0.06101	0.04657			1277.6	0.06475			1277.6	0.49801
1277.8	1.70826	1.11128	0.5644	0.29251	0.20711			1277.8	0.48239	0.22257	0.10242	0.0611	0.04663			1277.8	0.06744			1277.8	0.49889
1278	1.70976	1.11242	0.56509	0.29289	0.20739			1278	0.4829	0.22285	0.10255	0.06118	0.0467			1278	0.06554			1278	0.49947
1278.2	1.71126	1.11356	0.56578	0.29326	0.20767			1278.2	0.4834	0.22312	0.10269	0.06127	0.04677			1278.2	0.06154			1278.2	0.49983
1278.4	1.71276	1.1147	0.56647	0.29363	0.20794			1278.4	0.4839	0.2234	0.10283	0.06135	0.04683			1278.4	0.06374			1278.4	0.50021
1278.6	1.71426	1.11584	0.56716	0.29401	0.20822			1278.6	0.48441	0.22367	0.10297	0.06144	0.0469			1278.6	0.07152			1278.6	0.5019
1278.8	1.71576	1.11698	0.56785	0.29438	0.2085			1278.8	0.48491	0.22395	0.1031	0.06153	0.04696			1278.8	0.06711			1278.8	0.50187
1279	1.71725	1.11811	0.56853	0.29475	0.20878			1279	0.48541	0.22422	0.10324	0.06161	0.04703			1279	0.07004			1279	0.50038
1279.2	1.71874	1.11925	0.56922	0.29512	0.20906			1279.2	0.48591	0.2245	0.10338	0.0617	0.0471			1279.2	0.0656			1279.2	0.50062
1279.4	1.72023	1.12038	0.56991	0.2955	0.20933			1279.4	0.48641	0.22477	0.10351	0.06178	0.04716			1279.4	0.06866			1279.4	0.50338
1279.6	1.72172	1.12151	0.5706	0.29587	0.20961			1279.6	0.48691	0.22504	0.10365	0.06187	0.04723			1279.6	0.0687			1279.6	0.50177
1279.8	1.72321	1.12265	0.57128	0.29624	0.20989			1279.8	0.48741	0.22532	0.10379	0.06195	0.0473			1279.8	0.07041			1279.8	0.50053
1280	1.72469	1.12378	0.57197	0.29661	0.21017			1280	0.48791	0.22559	0.10392	0.06204	0.04736			1280	0.06665			1280	0.50429
1280.2	1.72617	1.12491	0.57265	0.29698	0.21045			1280.2	0.48841	0.22587	0.10406	0.06212	0.04743			1280.2	0.06995			1280.2	0.50265
1280.4	1.72765	1.12603	0.57334	0.29736	0.21072			1280.4	0.4889	0.22614	0.1042	0.06221	0.04749			1280.4	0.07044			1280.4	0.50364
1280.6	1.72913	1.12716	0.57402	0.29773	0.211			1280.6	0.4894	0.22641	0.10434	0.06229	0.04756			1280.6	0.06967			1280.6	0.50248
1280.8	1.7306	1.12829	0.57471	0.2981	0.21128			1280.8	0.4899	0.22669	0.10447	0.06238	0.04763			1280.8	0.06832			1280.8	0.5057
1281	1.73208	1.12941	0.57539	0.29847	0.21156			1281	0.4904	0.22696	0.10461	0.06246	0.04769			1281	0.06929			1281	0.5041
1281.2	1.73355	1.13054	0.57608	0.29884	0.21183			1281.2	0.49089	0.22723	0.10475	0.06255	0.04776			1281.2	0.06761			1281.2	0.5061
1281.4	1.73502	1.13166	0.57676	0.29921	0.21211			1281.4	0.49139	0.22751	0.10488	0.06263	0.04782			1281.4	0.06956			1281.4	0.50692
1281.6	1.73649	1.13278	0.57744	0.29958	0.21239			1281.6	0.49188	0.22778	0.10502	0.06272	0.04789			1281.6	0.06636			1281.6	0.50676
1281.8	1.73795	1.1339	0.57813	0.29995	0.21266			1281.8	0.49238	0.22805	0.10516	0.0628	0.04796			1281.8	0.07048			1281.8	0.50647
1282	1.73942	1.13502	0.57881	0.30032	0.21294			1282	0.49287	0.22832	0.10529	0.06289	0.04802			1282	0.07161			1282	0.50705
1282.2	1.74088	1.13614	0.57949	0.30069	0.21322			1282.2	0.49337	0.2286	0.10543	0.06297	0.04809			1282.2	0.06692			1282.2	0.50756
1282.4	1.74234	1.13726	0.58017	0.30106	0.2135			1282.4	0.49386	0.22887	0.10557	0.06306	0.04815			1282.4	0.07027			1282.4	0.5101
1282.6	1.7438	1.13838	0.58085	0.30143	0.21377			1282.6	0.49435	0.22914	0.1057	0.06314	0.04822			1282.6	0.06987			1282.6	0.51278
1282.8	1.74525	1.13949	0.58153	0.3018	0.21405			1282.8	0.49485	0.22941	0.10584	0.06323	0.04829			1282.8	0.07126			1282.8	0.51006
1283	1.74671	1.14061	0.58222	0.30217	0.21433			1283	0.49534	0.22969	0.10598	0.06331	0.04835			1283	0.06639			1283	0.51393
1283.2	1.74816	1.14172	0.5829	0.30254	0.2146			1283.2	0.49583	0.22996	0.10611	0.0634	0.04842			1283.2	0.06895			1283.2	0.50831
1283.4	1.74961	1.14283	0.58358	0.30291	0.21488			1283.4	0.49632	0.23023	0.10625	0.06348	0.04848			1283.4	0.07291			1283.4	0.51119
1283.6	1.75106	1.14395	0.58426	0.30328	0.21516			1283.6	0.49681	0.2305	0.10639	0.06357	0.04855			1283.6	0.06977			1283.6	0.51443
1283.8	1.75251	1.14506	0.58494	0.30365	0.21543			1283.8	0.4973	0.23077	0.10652	0.06365	0.04862			1283.8	0.07138			1283.8	0.51576
1284	1.75395	1.14616	0.58562	0.30402	0.21571			1284	0.49779	0.23104	0.10666	0.06374	0.04868			1284	0.06993			1284	0.51265
1284.2	1.75539	1.14727	0.58629	0.30439	0.21599			1284.2	0.49828	0.23131	0.10679	0.06382	0.04875			1284.2	0.0739			1284.2	0.51159
1284.4	1.75683	1.14838	0.58697	0.30476	0.21626			1284.4	0.49877	0.23159	0.10693	0.06391	0.04881			1284.4	0.07151			1284.4	0.5132
1284.6	1.75827	1.14949	0.58765	0.30513	0.21654			1284.6	0.49926	0.23186	0.10707	0.06399	0.04888			1284.6	0.07344			1284.6	0.51786
1284.8	1.75971	1.15059	0.58833	0.3055	0.21682			1284.8	0.49975	0.23213	0.1072	0.06408	0.04895			1284.8	0.07032			1284.8	0.51301
1285	1.76114	1.1517	0.58901	0.30586	0.21709			1285	0.50024	0.2324	0.10734	0.06416	0.04901			1285	0.0728			1285	0.51691
1285.2	1.76258	1.1528	0.58968	0.30623	0.21737			1285.2	0.50072	0.23267	0.10748	0.06425	0.04908			1285.2	0.06958			1285.2	0.51711
1285.4	1.76401	1.1539	0.59036	0.3066	0.21764			1285.4	0.50121	0.23294	0.10761	0.06433	0.04914			1285.4	0.07055			1285.4	0.51612
1285.6	1.76544	1.155	0.59104	0.30697	0.21792			1285.6	0.5017	0.23321	0.10775	0.06442	0.04921			1285.6	0.07068			1285.6	0.51722
1285.8	1.76686	1.1561	0.59171	0.30734	0.2182			1285.8	0.50218	0.23348	0.10788	0.0645	0.04927			1285.8	0.07337			1285.8	0.51887
1286	1.76829	1.1572	0.59239	0.3077	0.21847			1286	0.50267	0.23375	0.10802	0.06459	0.04934			1286	0.07349			1286	0.51642
1286.2	1.76971	1.1583	0.59307	0.30807	0.21875			1286.2	0.50315	0.23402	0.10816	0.06467	0.04941			1286.2	0.07151			1286.2	0.5196
1286.4	1.77113	1.1594	0.59374	0.30844	0.21902			1286.4	0.50364	0.23429	0.10829	0.06476	0.04947			1286.4	0.07081			1286.4	0.51636
1286.6	1.77255	1.16049	0.59442	0.30881	0.2193			1286.6	0.50412	0.23456	0.10843	0.06484	0.04954			1286.6	0.07005			1286.6	0.51921
1286.8	1.77397	1.16159	0.59509	0.30917	0.21957			1286.8	0.50461	0.23483	0.10856	0.06493	0.0496			1286.8	0.07263			1286.8	0.51808
1287	1.77539	1.16268	0.59576	0.30954	0.21985			1287	0.50509	0.2351	0.1087	0.06501	0.04967			1287	0.07171			1287	0.5169
1287.2	1.7768	1.16377	0.59644	0.30991	0.22013			1287.2	0.50557	0.23537	0.10884	0.0651	0.04974			1287.2	0.07123			1287.2	0.52069
1287.4	1.77821	1.16486	0.59711	0.31027	0.2204			1287.4	0.50605	0.23564	0.10897	0.06518	0.0498			1287.4	0.07299			1287.4	0.52067
1287.6	1.77962	1.16595	0.59779	0.31064	0.22068			1287.6	0.50654	0.23591	0.10911	0.06526	0.04987			1287.6	0.07421			1287.6	0.52481
1287.8	1.78103	1.16704	0.59846	0.31101	0.22095			1287.8	0.50702	0.23618	0.10924	0.06535	0.04993			1287.8	0.07443			1287.8	0.52147
1288	1.78244	1.16813	0.59913	0.31137	0.22123			1288	0.5075	0.23644	0.10938	0.06543	0.05			1288	0.07636			1288	0.52306
1288.2	1.78384	1.16922	0.5998	0.31174	0.2215			1288.2	0.50798	0.23671	0.10951	0.06552	0.05007			1288.2	0.07713			1288.2	0.52676
1288.4	1.78524	1.17031	0.60048	0.31211	0.22178			1288.4	0.50846	0.23698	0.10965	0.0656	0.05013			1288.4	0.0761			1288.4	0.52017
1288.6	1.78664	1.17139	0.60115	0.31247	0.22205			1288.6	0.50894	0.23725	0.10979	0.06569	0.0502			1288.6	0.07375			1288.6	0.52344
1288.8	1.78804	1.17248	0.60182	0.31284	0.22233			1288.8	0.50942	0.23752	0.10992	0.06577	0.05026			1288.8	0.07359			1288.8	0.52131
1289	1.78944	1.17356	0.60249	0.3132	0.2226			1289	0.5099	0.23779	0.11006	0.06586	0.05033			1289	0.07659			1289	0.52431
1289.2	1.79083	1.17464	0.60316	0.31357	0.22288			1289.2	0.51038	0.23805	0.11019	0.06594	0.05039			1289.2	0.07474			1289.2	0.52239
1289.4	1.79223	1.17572	0.60383	0.31394	0.22315			1289.4	0.51086	0.23832	0.11033	0.06603	0.05046			1289.4	0.07557			1289.4	0.52811
1289.6	1.79362	1.1768	0.6045	0.3143	0.22343			1289.6	0.51133	0.23859	0.11046	0.06611	0.05053			1289.6	0.07365			1289.6	0.5267
1289.8	1.79501	1.17788	0.60517	0.31467	0.2237			1289.8	0.51181	0.23886	0.1106	0.0662	0.05059			1289.8	0.0727			1289.8	0.52724
1290	1.79639	1.17896	0.60584	0.31503	0.22398			1290	0.51229	0.23913	0.11073	0.06628	0.05066			1290	0.07303			1290	0.52999
1290.2	1.79778	1.18004	0.60651	0.3154	0.22425			1290.2	0.51276	0.23939	0.11087	0.06637	0.05072			1290.2	0.07511			1290.2	0.52946
1290.4	1.79916	1.18111	0.60718	0.31576	0.22453			1290.4	0.51324	0.23966	0.11101	0.06645	0.05079			1290.4	0.07747			1290.4	0.5246
1290.6	1.80054	1.18219	0.60785	0.31613	0.2248			1290.6	0.51372	0.23993	0.11114	0.06654	0.05086			1290.6	0.07474			1290.6	0.52766
1290.8	1.80192	1.18326	0.60851	0.31649	0.22508			1290.8	0.51419	0.2402	0.11128	0.06662	0.05092			1290.8	0.07269			1290.8	0.52679
1291	1.8033	1.18434	0.60918	0.31685	0.22535			1291	0.51467	0.24046	0.11141	0.0667	0.05099			1291	0.07274			1291	0.5266
1291.2	1.80468	1.18541	0.60985	0.31722	0.22562			1291.2	0.51514	0.24073	0.11155	0.06679	0.05105			1291.2	0.07288			1291.2	0.52962
1291.4	1.80605	1.18648	0.61052	0.31758	0.2259			1291.4	0.51561	0.241	0.11168	0.06687	0.05112			1291.4	0.07602			1291.4	0.53289
1291.6	1.80743	1.18755	0.61118	0.31795	0.22617			1291.6	0.51609	0.24126	0.11182	0.06696	0.05118			1291.6	0.07271			1291.6	0.53157
1291.8	1.8088	1.18862	0.61185	0.31831	0.22645			1291.8	0.51656	0.24153	0.11195	0.06704	0.05125			1291.8	0.07396			1291.8	0.52766
1292	1.81016	1.18969	0.61252	0.31867	0.22672			1292	0.51703	0.2418	0.11209	0.06713	0.05132			1292	0.07592			1292	0.5365
1292.2	1.81153	1.19075	0.61318	0.31904	0.227			1292.2	0.5175	0.24206	0.11222	0.06721	0.05138			1292.2	0.07919			1292.2	0.53292
1292.4	1.8129	1.19182	0.61385	0.3194	0.22727			1292.4	0.51798	0.24233	0.11236	0.0673	0.05145			1292.4	0.07676			1292.4	0.53496
1292.6	1.81426	1.19288	0.61451	0.31977	0.22754			1292.6	0.51845	0.24259	0.11249	0.06738	0.05151			1292.6	0.07572			1292.6	0.53642
1292.8	1.81562	1.19395	0.61518	0.32013	0.22782			1292.8	0.51892	0.24286	0.11263	0.06747	0.05158			1292.8	0.07675			1292.8	0.53468
1293	1.81698	1.19501	0.61584	0.32049	0.22809			1293	0.51939	0.24313	0.11276	0.06755	0.05165			1293	0.07959			1293	0.53241
1293.2	1.81834	1.19607	0.61651	0.32085	0.22836			1293.2	0.51986	0.24339	0.1129	0.06763	0.05171			1293.2	0.07868			1293.2	0.53421
1293.4	1.81969	1.19713	0.61717	0.32122	0.22864			1293.4	0.52033	0.24366	0.11303	0.06772	0.05178			1293.4	0.07989			1293.4	0.53358
1293.6	1.82105	1.19819	0.61783	0.32158	0.22891			1293.6	0.5208	0.24392	0.11317	0.0678	0.05184			1293.6	0.07725			1293.6	0.53521
1293.8	1.8224	1.19925	0.6185	0.32194	0.22919			1293.8	0.52127	0.24419	0.1133	0.06789	0.05191			1293.8	0.0752			1293.8	0.53325
1294	1.82375	1.20031	0.61916	0.32231	0.22946			1294	0.52173	0.24445	0.11344	0.06797	0.05197			1294	0.07417			1294	0.53812
1294.2	1.8251	1.20137	0.61982	0.32267	0.22973			1294.2	0.5222	0.24472	0.11357	0.06806	0.05204			1294.2	0.0771			1294.2	0.53881
1294.4	1.82645	1.20242	0.62048	0.32303	0.23001			1294.4	0.52267	0.24498	0.11371	0.06814	0.05211			1294.4	0.08022			1294.4	0.53525
1294.6	1.82779	1.20348	0.62115	0.32339	0.23028			1294.6	0.52314	0.24525	0.11384	0.06823	0.05217			1294.6	0.07579			1294.6	0.53699
1294.8	1.82914	1.20453	0.62181	0.32375	0.23055			1294.8	0.5236	0.24551	0.11398	0.06831	0.05224			1294.8	0.07908			1294.8	0.53983
1295	1.83048	1.20558	0.62247	0.32412	0.23083			1295	0.52407	0.24578	0.11411	0.06839	0.0523			1295	0.07868			1295	0.53984
1295.2	1.83182	1.20664	0.62313	0.32448	0.2311			1295.2	0.52453	0.24604	0.11425	0.06848	0.05237			1295.2	0.07968			1295.2	0.53554
1295.4	1.83315	1.20769	0.62379	0.32484	0.23137			1295.4	0.525	0.24631	0.11438	0.06856	0.05243			1295.4	0.07882			1295.4	0.53954
1295.6	1.83449	1.20874	0.62445	0.3252	0.23164			1295.6	0.52546	0.24657	0.11451	0.06865	0.0525			1295.6	0.07761			1295.6	0.53867
1295.8	1.83582	1.20979	0.62511	0.32556	0.23192			1295.8	0.52593	0.24684	0.11465	0.06873	0.05257			1295.8	0.08109			1295.8	0.54329
1296	1.83716	1.21083	0.62577	0.32592	0.23219			1296	0.52639	0.2471	0.11478	0.06882	0.05263			1296	0.07729			1296	0.53857
1296.2	1.83849	1.21188	0.62643	0.32628	0.23246			1296.2	0.52686	0.24736	0.11492	0.0689	0.0527			1296.2	0.07555			1296.2	0.54094
1296.4	1.83982	1.21293	0.62709	0.32664	0.23274			1296.4	0.52732	0.24763	0.11505	0.06899	0.05276			1296.4	0.07844			1296.4	0.54289
1296.6	1.84114	1.21397	0.62775	0.327	0.23301			1296.6	0.52778	0.24789	0.11519	0.06907	0.05283			1296.6	0.08147			1296.6	0.54423
1296.8	1.84247	1.21501	0.62841	0.32737	0.23328			1296.8	0.52824	0.24816	0.11532	0.06915	0.05289			1296.8	0.08006			1296.8	0.54174
1297	1.84379	1.21606	0.62906	0.32773	0.23355			1297	0.52871	0.24842	0.11546	0.06924	0.05296			1297	0.07852			1297	0.5428
1297.2	1.84511	1.2171	0.62972	0.32809	0.23383			1297.2	0.52917	0.24868	0.11559	0.06932	0.05303			1297.2	0.0778			1297.2	0.5449
1297.4	1.84643	1.21814	0.63038	0.32845	0.2341			1297.4	0.52963	0.24895	0.11572	0.06941	0.05309			1297.4	0.07878			1297.4	0.54421
1297.6	1.84775	1.21918	0.63104	0.32881	0.23437			1297.6	0.53009	0.24921	0.11586	0.06949	0.05316			1297.6	0.07892			1297.6	0.54197
1297.8	1.84907	1.22022	0.63169	0.32917	0.23464			1297.8	0.53055	0.24947	0.11599	0.06958	0.05322			1297.8	0.07996			1297.8	0.54685
1298	1.85038	1.22126	0.63235	0.32953	0.23492			1298	0.53101	0.24973	0.11613	0.06966	0.05329			1298	0.08165			1298	0.54678
1298.2	1.8517	1.22229	0.63301	0.32989	0.23519			1298.2	0.53147	0.25	0.11626	0.06974	0.05335			1298.2	0.07973			1298.2	0.5456
1298.4	1.85301	1.22333	0.63366	0.33024	0.23546			1298.4	0.53193	0.25026	0.1164	0.06983	0.05342			1298.4	0.07995			1298.4	0.54373
1298.6	1.85432	1.22436	0.63432	0.3306	0.23573			1298.6	0.53239	0.25052	0.11653	0.06991	0.05348			1298.6	0.08128			1298.6	0.55183
1298.8	1.85562	1.2254	0.63497	0.33096	0.236			1298.8	0.53285	0.25078	0.11666	0.07	0.05355			1298.8	0.08078			1298.8	0.54988
1299	1.85693	1.22643	0.63563	0.33132	0.23628			1299	0.5333	0.25105	0.1168	0.07008	0.05362			1299	0.08141			1299	0.54896
1299.2	1.85823	1.22746	0.63628	0.33168	0.23655			1299.2	0.53376	0.25131	0.11693	0.07017	0.05368			1299.2	0.08053			1299.2	0.5501
1299.4	1.85954	1.2285	0.63694	0.33204	0.23682			1299.4	0.53422	0.25157	0.11707	0.07025	0.05375			1299.4	0.08152			1299.4	0.55208
1299.6	1.86084	1.22953	0.63759	0.3324	0.23709			1299.6	0.53467	0.25183	0.1172	0.07033	0.05381			1299.6	0.07721			1299.6	0.55186
1299.8	1.86214	1.23055	0.63824	0.33276	0.23736			1299.8	0.53513	0.25209	0.11733	0.07042	0.05388			1299.8	0.08068			1299.8	0.55617
1300	1.86343	1.23158	0.6389	0.33312	0.23764			1300	0.53559	0.25236	0.11747	0.0705	0.05394			1300	0.08027			1300	0.5467
1300.2	1.86473	1.23261	0.63955	0.33347	0.23791			1300.2	0.53604	0.25262	0.1176	0.07059	0.05401			1300.2	0.08099			1300.2	0.5529
1300.4	1.86602	1.23364	0.6402	0.33383	0.23818			1300.4	0.5365	0.25288	0.11774	0.07067	0.05408			1300.4	0.08629			1300.4	0.5514
1300.6	1.86731	1.23466	0.64086	0.33419	0.23845			1300.6	0.53695	0.25314	0.11787	0.07076	0.05414			1300.6	0.08351			1300.6	0.54798
1300.8	1.8686	1.23569	0.64151	0.33455	0.23872			1300.8	0.5374	0.2534	0.118	0.07084	0.05421			1300.8	0.08272			1300.8	0.55321
1301	1.86989	1.23671	0.64216	0.33491	0.23899			1301	0.53786	0.25366	0.11814	0.07092	0.05427			1301	0.08555			1301	0.55334
1301.2	1.87118	1.23773	0.64281	0.33526	0.23927			1301.2	0.53831	0.25392	0.11827	0.07101	0.05434			1301.2	0.07975			1301.2	0.5516
1301.4	1.87246	1.23875	0.64346	0.33562	0.23954			1301.4	0.53876	0.25418	0.1184	0.07109	0.0544			1301.4	0.07844			1301.4	0.55491
1301.6	1.87375	1.23977	0.64411	0.33598	0.23981			1301.6	0.53922	0.25444	0.11854	0.07118	0.05447			1301.6	0.08142			1301.6	0.54911
1301.8	1.87503	1.24079	0.64476	0.33634	0.24008			1301.8	0.53967	0.25471	0.11867	0.07126	0.05453			1301.8	0.08266			1301.8	0.55535
1302	1.87631	1.24181	0.64541	0.33669	0.24035			1302	0.54012	0.25497	0.11881	0.07134	0.0546			1302	0.07949			1302	0.55353
1302.2	1.87759	1.24283	0.64606	0.33705	0.24062			1302.2	0.54057	0.25523	0.11894	0.07143	0.05467			1302.2	0.07497			1302.2	0.55513
1302.4	1.87886	1.24384	0.64671	0.33741	0.24089			1302.4	0.54102	0.25549	0.11907	0.07151	0.05473			1302.4	0.08059			1302.4	0.55594
1302.6	1.88014	1.24486	0.64736	0.33776	0.24116			1302.6	0.54147	0.25575	0.11921	0.0716	0.0548			1302.6	0.08062			1302.6	0.55604
1302.8	1.88141	1.24587	0.64801	0.33812	0.24143			1302.8	0.54192	0.25601	0.11934	0.07168	0.05486			1302.8	0.08675			1302.8	0.5603
1303	1.88268	1.24689	0.64866	0.33848	0.2417			1303	0.54237	0.25627	0.11947	0.07176	0.05493			1303	0.08428			1303	0.55637
1303.2	1.88395	1.2479	0.64931	0.33883	0.24198			1303.2	0.54282	0.25653	0.11961	0.07185	0.05499			1303.2	0.08302			1303.2	0.55745
1303.4	1.88522	1.24891	0.64996	0.33919	0.24225			1303.4	0.54327	0.25679	0.11974	0.07193	0.05506			1303.4	0.08249			1303.4	0.56042
1303.6	1.88648	1.24992	0.6506	0.33955	0.24252			1303.6	0.54372	0.25705	0.11987	0.07202	0.05512			1303.6	0.08216			1303.6	0.5573
1303.8	1.88775	1.25093	0.65125	0.3399	0.24279			1303.8	0.54416	0.2573	0.12001	0.0721	0.05519			1303.8	0.08313			1303.8	0.56125
1304	1.88901	1.25194	0.6519	0.34026	0.24306			1304	0.54461	0.25756	0.12014	0.07218	0.05526			1304	0.085			1304	0.55579
1304.2	1.89027	1.25295	0.65254	0.34061	0.24333			1304.2	0.54506	0.25782	0.12027	0.07227	0.05532			1304.2	0.08148			1304.2	0.56217
1304.4	1.89153	1.25396	0.65319	0.34097	0.2436			1304.4	0.54551	0.25808	0.12041	0.07235	0.05539			1304.4	0.08566			1304.4	0.55958
1304.6	1.89279	1.25496	0.65384	0.34133	0.24387			1304.6	0.54595	0.25834	0.12054	0.07244	0.05545			1304.6	0.08367			1304.6	0.5592
1304.8	1.89404	1.25597	0.65448	0.34168	0.24414			1304.8	0.5464	0.2586	0.12067	0.07252	0.05552			1304.8	0.0827			1304.8	0.55897
1305	1.8953	1.25697	0.65513	0.34204	0.24441			1305	0.54684	0.25886	0.12081	0.0726	0.05558			1305	0.088			1305	0.56199
1305.2	1.89655	1.25797	0.65577	0.34239	0.24468			1305.2	0.54729	0.25912	0.12094	0.07269	0.05565			1305.2	0.08693			1305.2	0.56561
1305.4	1.8978	1.25898	0.65642	0.34275	0.24495			1305.4	0.54773	0.25938	0.12107	0.07277	0.05571			1305.4	0.07994			1305.4	0.56244
1305.6	1.89905	1.25998	0.65706	0.3431	0.24522			1305.6	0.54818	0.25963	0.1212	0.07286	0.05578			1305.6	0.08798			1305.6	0.56303
1305.8	1.9003	1.26098	0.65771	0.34346	0.24549			1305.8	0.54862	0.25989	0.12134	0.07294	0.05584			1305.8	0.08124			1305.8	0.56953
1306	1.90154	1.26198	0.65835	0.34381	0.24576			1306	0.54906	0.26015	0.12147	0.07302	0.05591			1306	0.08404			1306	0.5652
1306.2	1.90279	1.26297	0.65899	0.34416	0.24603			1306.2	0.54951	0.26041	0.1216	0.07311	0.05598			1306.2	0.08212			1306.2	0.56779
1306.4	1.90403	1.26397	0.65964	0.34452	0.2463			1306.4	0.54995	0.26067	0.12174	0.07319	0.05604			1306.4	0.08665			1306.4	0.56172
1306.6	1.90527	1.26497	0.66028	0.34487	0.24657			1306.6	0.55039	0.26092	0.12187	0.07328	0.05611			1306.6	0.08651			1306.6	0.56743
1306.8	1.90651	1.26596	0.66092	0.34523	0.24684			1306.8	0.55083	0.26118	0.122	0.07336	0.05617			1306.8	0.0862			1306.8	0.56477
1307	1.90775	1.26696	0.66156	0.34558	0.24711			1307	0.55128	0.26144	0.12214	0.07344	0.05624			1307	0.08604			1307	0.56707
1307.2	1.90898	1.26795	0.66221	0.34593	0.24738			1307.2	0.55172	0.2617	0.12227	0.07353	0.0563			1307.2	0.08464			1307.2	0.56681
1307.4	1.91022	1.26894	0.66285	0.34629	0.24765			1307.4	0.55216	0.26195	0.1224	0.07361	0.05637			1307.4	0.0876			1307.4	0.56812
1307.6	1.91145	1.26994	0.66349	0.34664	0.24792			1307.6	0.5526	0.26221	0.12253	0.07369	0.05643			1307.6	0.08752			1307.6	0.57078
1307.8	1.91268	1.27093	0.66413	0.34699	0.24819			1307.8	0.55304	0.26247	0.12267	0.07378	0.0565			1307.8	0.0857			1307.8	0.56956
1308	1.91391	1.27192	0.66477	0.34735	0.24846			1308	0.55348	0.26273	0.1228	0.07386	0.05656			1308	0.09079			1308	0.56859
1308.2	1.91514	1.27291	0.66541	0.3477	0.24872			1308.2	0.55392	0.26298	0.12293	0.07395	0.05663			1308.2	0.08965			1308.2	0.57183
1308.4	1.91636	1.27389	0.66605	0.34805	0.24899			1308.4	0.55435	0.26324	0.12306	0.07403	0.0567			1308.4	0.08495			1308.4	0.57246
1308.6	1.91759	1.27488	0.66669	0.34841	0.24926			1308.6	0.55479	0.2635	0.1232	0.07411	0.05676			1308.6	0.08739			1308.6	0.57521
1308.8	1.91881	1.27587	0.66733	0.34876	0.24953			1308.8	0.55523	0.26375	0.12333	0.0742	0.05683			1308.8	0.08631			1308.8	0.56892
1309	1.92003	1.27685	0.66797	0.34911	0.2498			1309	0.55567	0.26401	0.12346	0.07428	0.05689			1309	0.08598			1309	0.5685
1309.2	1.92125	1.27784	0.66861	0.34946	0.25007			1309.2	0.5561	0.26426	0.12359	0.07436	0.05696			1309.2	0.08531			1309.2	0.56959
1309.4	1.92247	1.27882	0.66925	0.34982	0.25034			1309.4	0.55654	0.26452	0.12373	0.07445	0.05702			1309.4	0.0834			1309.4	0.56812
1309.6	1.92368	1.2798	0.66988	0.35017	0.25061			1309.6	0.55698	0.26478	0.12386	0.07453	0.05709			1309.6	0.08728			1309.6	0.57423
1309.8	1.9249	1.28078	0.67052	0.35052	0.25088			1309.8	0.55741	0.26503	0.12399	0.07462	0.05715			1309.8	0.08781			1309.8	0.5671
1310	1.92611	1.28176	0.67116	0.35087	0.25115			1310	0.55785	0.26529	0.12412	0.0747	0.05722			1310	0.08738			1310	0.57235
1310.2	1.92732	1.28274	0.6718	0.35123	0.25141			1310.2	0.55828	0.26554	0.12426	0.07478	0.05728			1310.2	0.08716			1310.2	0.57303
1310.4	1.92853	1.28372	0.67243	0.35158	0.25168			1310.4	0.55872	0.2658	0.12439	0.07487	0.05735			1310.4	0.08914			1310.4	0.57898
1310.6	1.92974	1.2847	0.67307	0.35193	0.25195			1310.6	0.55915	0.26606	0.12452	0.07495	0.05742			1310.6	0.08692			1310.6	0.5739
1310.8	1.93094	1.28567	0.67371	0.35228	0.25222			1310.8	0.55959	0.26631	0.12465	0.07503	0.05748			1310.8	0.08915			1310.8	0.57511
1311	1.93215	1.28665	0.67434	0.35263	0.25249			1311	0.56002	0.26657	0.12479	0.07512	0.05755			1311	0.08714			1311	0.57745
1311.2	1.93335	1.28763	0.67498	0.35298	0.25276			1311.2	0.56045	0.26682	0.12492	0.0752	0.05761			1311.2	0.08685			1311.2	0.57474
1311.4	1.93455	1.2886	0.67561	0.35333	0.25302			1311.4	0.56089	0.26708	0.12505	0.07529	0.05768			1311.4	0.08965			1311.4	0.57598
1311.6	1.93575	1.28957	0.67625	0.35368	0.25329			1311.6	0.56132	0.26733	0.12518	0.07537	0.05774			1311.6	0.08813			1311.6	0.57878
1311.8	1.93695	1.29054	0.67688	0.35404	0.25356			1311.8	0.56175	0.26759	0.12531	0.07545	0.05781			1311.8	0.09055			1311.8	0.57637
1312	1.93815	1.29152	0.67752	0.35439	0.25383			1312	0.56218	0.26784	0.12545	0.07554	0.05787			1312	0.0854			1312	0.57369
1312.2	1.93934	1.29249	0.67815	0.35474	0.2541			1312.2	0.56261	0.26809	0.12558	0.07562	0.05794			1312.2	0.08964			1312.2	0.58061
1312.4	1.94053	1.29345	0.67879	0.35509	0.25437			1312.4	0.56304	0.26835	0.12571	0.0757	0.058			1312.4	0.09218			1312.4	0.5768
1312.6	1.94173	1.29442	0.67942	0.35544	0.25463			1312.6	0.56347	0.2686	0.12584	0.07579	0.05807			1312.6	0.09237			1312.6	0.58189
1312.8	1.94292	1.29539	0.68005	0.35579	0.2549			1312.8	0.5639	0.26886	0.12598	0.07587	0.05813			1312.8	0.08706			1312.8	0.57991
1313	1.9441	1.29636	0.68069	0.35614	0.25517			1313	0.56433	0.26911	0.12611	0.07595	0.0582			1313	0.08742			1313	0.57924
1313.2	1.94529	1.29732	0.68132	0.35649	0.25544			1313.2	0.56476	0.26937	0.12624	0.07604	0.05826			1313.2	0.0888			1313.2	0.58144
1313.4	1.94648	1.29829	0.68195	0.35684	0.2557			1313.4	0.56519	0.26962	0.12637	0.07612	0.05833			1313.4	0.09029			1313.4	0.58238
1313.6	1.94766	1.29925	0.68258	0.35719	0.25597			1313.6	0.56562	0.26987	0.1265	0.0762	0.0584			1313.6	0.08953			1313.6	0.58294
1313.8	1.94884	1.30021	0.68322	0.35754	0.25624			1313.8	0.56605	0.27013	0.12663	0.07629	0.05846			1313.8	0.08825			1313.8	0.58571
1314	1.95002	1.30118	0.68385	0.35789	0.25651			1314	0.56647	0.27038	0.12677	0.07637	0.05853			1314	0.08921			1314	0.58167
1314.2	1.9512	1.30214	0.68448	0.35824	0.25677			1314.2	0.5669	0.27063	0.1269	0.07646	0.05859			1314.2	0.09265			1314.2	0.58278
1314.4	1.95238	1.3031	0.68511	0.35858	0.25704			1314.4	0.56733	0.27089	0.12703	0.07654	0.05866			1314.4	0.09423			1314.4	0.58445
1314.6	1.95355	1.30406	0.68574	0.35893	0.25731			1314.6	0.56776	0.27114	0.12716	0.07662	0.05872			1314.6	0.09144			1314.6	0.58478
1314.8	1.95473	1.30501	0.68637	0.35928	0.25758			1314.8	0.56818	0.27139	0.12729	0.07671	0.05879			1314.8	0.09232			1314.8	0.58503
1315	1.9559	1.30597	0.687	0.35963	0.25784			1315	0.56861	0.27165	0.12742	0.07679	0.05885			1315	0.0913			1315	0.58232
1315.2	1.95707	1.30693	0.68763	0.35998	0.25811			1315.2	0.56903	0.2719	0.12756	0.07687	0.05892			1315.2	0.09095			1315.2	0.58549
1315.4	1.95824	1.30788	0.68826	0.36033	0.25838			1315.4	0.56946	0.27215	0.12769	0.07696	0.05898			1315.4	0.09024			1315.4	0.58341
1315.6	1.95941	1.30884	0.68889	0.36068	0.25865			1315.6	0.56988	0.2724	0.12782	0.07704	0.05905			1315.6	0.09385			1315.6	0.58606
1315.8	1.96057	1.30979	0.68952	0.36102	0.25891			1315.8	0.57031	0.27266	0.12795	0.07712	0.05911			1315.8	0.08997			1315.8	0.59082
1316	1.96174	1.31075	0.69014	0.36137	0.25918			1316	0.57073	0.27291	0.12808	0.07721	0.05918			1316	0.0929			1316	0.58825
1316.2	1.9629	1.3117	0.69077	0.36172	0.25945			1316.2	0.57115	0.27316	0.12821	0.07729	0.05924			1316.2	0.09159			1316.2	0.58545
1316.4	1.96406	1.31265	0.6914	0.36207	0.25971			1316.4	0.57158	0.27341	0.12835	0.07737	0.05931			1316.4	0.08764			1316.4	0.58844
1316.6	1.96522	1.3136	0.69203	0.36242	0.25998			1316.6	0.572	0.27366	0.12848	0.07746	0.05937			1316.6	0.09364			1316.6	0.58778
1316.8	1.96638	1.31455	0.69265	0.36276	0.26025			1316.8	0.57242	0.27392	0.12861	0.07754	0.05944			1316.8	0.09328			1316.8	0.58706
1317	1.96754	1.3155	0.69328	0.36311	0.26051			1317	0.57284	0.27417	0.12874	0.07762	0.0595			1317	0.0943			1317	0.58606
1317.2	1.96869	1.31644	0.69391	0.36346	0.26078			1317.2	0.57326	0.27442	0.12887	0.07771	0.05957			1317.2	0.09285			1317.2	0.58733
1317.4	1.96985	1.31739	0.69453	0.36381	0.26105			1317.4	0.57368	0.27467	0.129	0.07779	0.05964			1317.4	0.09204			1317.4	0.58963
1317.6	1.971	1.31834	0.69516	0.36415	0.26131			1317.6	0.57411	0.27492	0.12913	0.07787	0.0597			1317.6	0.09417			1317.6	0.58878
1317.8	1.97215	1.31928	0.69579	0.3645	0.26158			1317.8	0.57453	0.27517	0.12926	0.07796	0.05977			1317.8	0.09336			1317.8	0.58875
1318	1.9733	1.32022	0.69641	0.36485	0.26185			1318	0.57495	0.27543	0.1294	0.07804	0.05983			1318	0.09529			1318	0.59038
1318.2	1.97445	1.32117	0.69704	0.36519	0.26211			1318.2	0.57536	0.27568	0.12953	0.07812	0.0599			1318.2	0.09045			1318.2	0.59421
1318.4	1.97559	1.32211	0.69766	0.36554	0.26238			1318.4	0.57578	0.27593	0.12966	0.07821	0.05996			1318.4	0.09104			1318.4	0.59028
1318.6	1.97674	1.32305	0.69829	0.36589	0.26264			1318.6	0.5762	0.27618	0.12979	0.07829	0.06003			1318.6	0.09173			1318.6	0.5889
1318.8	1.97788	1.32399	0.69891	0.36623	0.26291			1318.8	0.57662	0.27643	0.12992	0.07837	0.06009			1318.8	0.09428			1318.8	0.59109
1319	1.97902	1.32493	0.69953	0.36658	0.26318			1319	0.57704	0.27668	0.13005	0.07846	0.06016			1319	0.09585			1319	0.58911
1319.2	1.98016	1.32587	0.70016	0.36693	0.26344			1319.2	0.57746	0.27693	0.13018	0.07854	0.06022			1319.2	0.0905			1319.2	0.59327
1319.4	1.9813	1.32681	0.70078	0.36727	0.26371			1319.4	0.57787	0.27718	0.13031	0.07862	0.06029			1319.4	0.0946			1319.4	0.59286
1319.6	1.98244	1.32774	0.7014	0.36762	0.26397			1319.6	0.57829	0.27743	0.13044	0.07871	0.06035			1319.6	0.09071			1319.6	0.59644
1319.8	1.98357	1.32868	0.70202	0.36796	0.26424			1319.8	0.57871	0.27768	0.13058	0.07879	0.06042			1319.8	0.09235			1319.8	0.59416
1320	1.98471	1.32961	0.70265	0.36831	0.26451			1320	0.57912	0.27793	0.13071	0.07887	0.06048			1320	0.09401			1320	0.59782
1320.2	1.98584	1.33055	0.70327	0.36865	0.26477			1320.2	0.57954	0.27818	0.13084	0.07896	0.06055			1320.2	0.09297			1320.2	0.59559
1320.4	1.98697	1.33148	0.70389	0.369	0.26504			1320.4	0.57995	0.27843	0.13097	0.07904	0.06061			1320.4	0.09619			1320.4	0.59324
1320.6	1.9881	1.33241	0.70451	0.36934	0.2653			1320.6	0.58037	0.27868	0.1311	0.07912	0.06068			1320.6	0.09062			1320.6	0.59638
1320.8	1.98923	1.33334	0.70513	0.36969	0.26557			1320.8	0.58078	0.27893	0.13123	0.07921	0.06074			1320.8	0.0922			1320.8	0.59926
1321	1.99035	1.33427	0.70575	0.37003	0.26583			1321	0.5812	0.27918	0.13136	0.07929	0.06081			1321	0.09593			1321	0.59451
1321.2	1.99148	1.3352	0.70637	0.37038	0.2661			1321.2	0.58161	0.27943	0.13149	0.07937	0.06087			1321.2	0.09406			1321.2	0.59681
1321.4	1.9926	1.33613	0.70699	0.37072	0.26637			1321.4	0.58203	0.27968	0.13162	0.07946	0.06094			1321.4	0.09357			1321.4	0.59932
1321.6	1.99372	1.33706	0.70761	0.37107	0.26663			1321.6	0.58244	0.27993	0.13175	0.07954	0.061			1321.6	0.09225			1321.6	0.59923
1321.8	1.99484	1.33799	0.70823	0.37141	0.2669			1321.8	0.58285	0.28018	0.13188	0.07962	0.06107			1321.8	0.0935			1321.8	0.59921
1322	1.99596	1.33891	0.70885	0.37176	0.26716			1322	0.58326	0.28042	0.13201	0.07971	0.06113			1322	0.09017			1322	0.60352
1322.2	1.99708	1.33984	0.70947	0.3721	0.26743			1322.2	0.58368	0.28067	0.13214	0.07979	0.0612			1322.2	0.09601			1322.2	0.59933
1322.4	1.99819	1.34076	0.71009	0.37245	0.26769			1322.4	0.58409	0.28092	0.13228	0.07987	0.06126			1322.4	0.0979			1322.4	0.60378
1322.6	1.99931	1.34169	0.71071	0.37279	0.26796			1322.6	0.5845	0.28117	0.13241	0.07995	0.06133			1322.6	0.09556			1322.6	0.60605
1322.8	2.00042	1.34261	0.71133	0.37313	0.26822			1322.8	0.58491	0.28142	0.13254	0.08004	0.06139			1322.8	0.09363			1322.8	0.59772
1323	2.00153	1.34353	0.71194	0.37348	0.26849			1323	0.58532	0.28167	0.13267	0.08012	0.06146			1323	0.09671			1323	0.60169
1323.2	2.00264	1.34445	0.71256	0.37382	0.26875			1323.2	0.58573	0.28192	0.1328	0.0802	0.06152			1323.2	0.09635			1323.2	0.59668
1323.4	2.00375	1.34537	0.71318	0.37416	0.26902			1323.4	0.58614	0.28216	0.13293	0.08029	0.06159			1323.4	0.09819			1323.4	0.59879
1323.6	2.00485	1.34629	0.7138	0.37451	0.26928			1323.6	0.58655	0.28241	0.13306	0.08037	0.06165			1323.6	0.09582			1323.6	0.60217
1323.8	2.00596	1.34721	0.71441	0.37485	0.26955			1323.8	0.58696	0.28266	0.13319	0.08045	0.06172			1323.8	0.09568			1323.8	0.60347
1324	2.00706	1.34813	0.71503	0.37519	0.26981			1324	0.58737	0.28291	0.13332	0.08054	0.06179			1324	0.09464			1324	0.60836
1324.2	2.00817	1.34904	0.71564	0.37554	0.27007			1324.2	0.58777	0.28316	0.13345	0.08062	0.06185			1324.2	0.09773			1324.2	0.60526
1324.4	2.00927	1.34996	0.71626	0.37588	0.27034			1324.4	0.58818	0.2834	0.13358	0.0807	0.06192			1324.4	0.09496			1324.4	0.60233
1324.6	2.01036	1.35087	0.71688	0.37622	0.2706			1324.6	0.58859	0.28365	0.13371	0.08079	0.06198			1324.6	0.0967			1324.6	0.60586
1324.8	2.01146	1.35179	0.71749	0.37657	0.27087			1324.8	0.589	0.2839	0.13384	0.08087	0.06205			1324.8	0.09962			1324.8	0.60548
1325	2.01256	1.3527	0.71811	0.37691	0.27113			1325	0.5894	0.28415	0.13397	0.08095	0.06211			1325	0.09285			1325	0.60238
1325.2	2.01365	1.35361	0.71872	0.37725	0.2714			1325.2	0.58981	0.28439	0.1341	0.08103	0.06218			1325.2	0.09625			1325.2	0.60565
1325.4	2.01475	1.35452	0.71933	0.37759	0.27166			1325.4	0.59022	0.28464	0.13423	0.08112	0.06224			1325.4	0.09743			1325.4	0.60583
1325.6	2.01584	1.35543	0.71995	0.37793	0.27192			1325.6	0.59062	0.28489	0.13436	0.0812	0.06231			1325.6	0.09982			1325.6	0.60542
1325.8	2.01693	1.35634	0.72056	0.37828	0.27219			1325.8	0.59103	0.28513	0.13449	0.08128	0.06237			1325.8	0.09607			1325.8	0.60778
1326	2.01802	1.35725	0.72117	0.37862	0.27245			1326	0.59143	0.28538	0.13462	0.08137	0.06244			1326	0.09854			1326	0.60952
1326.2	2.01911	1.35816	0.72179	0.37896	0.27272			1326.2	0.59184	0.28563	0.13475	0.08145	0.0625			1326.2	0.09721			1326.2	0.60908
1326.4	2.02019	1.35907	0.7224	0.3793	0.27298			1326.4	0.59224	0.28587	0.13488	0.08153	0.06257			1326.4	0.09838			1326.4	0.60612
1326.6	2.02128	1.35997	0.72301	0.37964	0.27324			1326.6	0.59264	0.28612	0.13501	0.08161	0.06263			1326.6	0.09612			1326.6	0.61165
1326.8	2.02236	1.36088	0.72362	0.37998	0.27351			1326.8	0.59305	0.28636	0.13514	0.0817	0.0627			1326.8	0.0983			1326.8	0.60832
1327	2.02344	1.36178	0.72424	0.38032	0.27377			1327	0.59345	0.28661	0.13527	0.08178	0.06276			1327	0.09912			1327	0.60912
1327.2	2.02452	1.36268	0.72485	0.38067	0.27404			1327.2	0.59385	0.28686	0.1354	0.08186	0.06283			1327.2	0.10039			1327.2	0.61336
1327.4	2.0256	1.36359	0.72546	0.38101	0.2743			1327.4	0.59426	0.2871	0.13553	0.08195	0.06289			1327.4	0.0998			1327.4	0.61471
1327.6	2.02668	1.36449	0.72607	0.38135	0.27456			1327.6	0.59466	0.28735	0.13566	0.08203	0.06296			1327.6	0.09916			1327.6	0.61293
1327.8	2.02775	1.36539	0.72668	0.38169	0.27483			1327.8	0.59506	0.28759	0.13579	0.08211	0.06302			1327.8	0.09698			1327.8	0.60953
1328	2.02883	1.36629	0.72729	0.38203	0.27509			1328	0.59546	0.28784	0.13592	0.0822	0.06309			1328	0.10077			1328	0.61323
1328.2	2.0299	1.36719	0.7279	0.38237	0.27535			1328.2	0.59586	0.28809	0.13605	0.08228	0.06315			1328.2	0.09961			1328.2	0.60918
1328.4	2.03097	1.36809	0.72851	0.38271	0.27562			1328.4	0.59626	0.28833	0.13618	0.08236	0.06322			1328.4	0.10047			1328.4	0.61635
1328.6	2.03204	1.36898	0.72912	0.38305	0.27588			1328.6	0.59666	0.28858	0.13631	0.08244	0.06328			1328.6	0.096			1328.6	0.61103
1328.8	2.03311	1.36988	0.72973	0.38339	0.27614			1328.8	0.59706	0.28882	0.13644	0.08253	0.06335			1328.8	0.1001			1328.8	0.61592
1329	2.03418	1.37078	0.73034	0.38373	0.27641			1329	0.59746	0.28907	0.13657	0.08261	0.06341			1329	0.10469			1329	0.61363
1329.2	2.03524	1.37167	0.73095	0.38407	0.27667			1329.2	0.59786	0.28931	0.1367	0.08269	0.06348			1329.2	0.09954			1329.2	0.61254
1329.4	2.03631	1.37257	0.73155	0.38441	0.27693			1329.4	0.59826	0.28956	0.13683	0.08277	0.06354			1329.4	0.10053			1329.4	0.6114
1329.6	2.03737	1.37346	0.73216	0.38475	0.2772			1329.6	0.59866	0.2898	0.13696	0.08286	0.06361			1329.6	0.09936			1329.6	0.6187
1329.8	2.03843	1.37435	0.73277	0.38509	0.27746			1329.8	0.59906	0.29004	0.13708	0.08294	0.06367			1329.8	0.10011			1329.8	0.61592
1330	2.03949	1.37524	0.73338	0.38543	0.27772			1330	0.59945	0.29029	0.13721	0.08302	0.06374			1330	0.10023			1330	0.6126
1330.2	2.04055	1.37613	0.73398	0.38577	0.27798			1330.2	0.59985	0.29053	0.13734	0.08311	0.0638			1330.2	0.09949			1330.2	0.61639
1330.4	2.04161	1.37702	0.73459	0.38611	0.27825			1330.4	0.60025	0.29078	0.13747	0.08319	0.06387			1330.4	0.09956			1330.4	0.61667
1330.6	2.04266	1.37791	0.7352	0.38645	0.27851			1330.6	0.60064	0.29102	0.1376	0.08327	0.06393			1330.6	0.09905			1330.6	0.61812
1330.8	2.04372	1.3788	0.7358	0.38678	0.27877			1330.8	0.60104	0.29127	0.13773	0.08335	0.06399			1330.8	0.1001			1330.8	0.6209
1331	2.04477	1.37969	0.73641	0.38712	0.27904			1331	0.60144	0.29151	0.13786	0.08344	0.06406			1331	0.10254			1331	0.61601
1331.2	2.04582	1.38057	0.73701	0.38746	0.2793			1331.2	0.60183	0.29175	0.13799	0.08352	0.06412			1331.2	0.10038			1331.2	0.61931
1331.4	2.04687	1.38146	0.73762	0.3878	0.27956			1331.4	0.60223	0.292	0.13812	0.0836	0.06419			1331.4	0.0994			1331.4	0.61973
1331.6	2.04792	1.38234	0.73822	0.38814	0.27982			1331.6	0.60262	0.29224	0.13825	0.08368	0.06425			1331.6	0.10389			1331.6	0.61836
1331.8	2.04897	1.38323	0.73883	0.38848	0.28009			1331.8	0.60302	0.29248	0.13838	0.08377	0.06432			1331.8	0.10036			1331.8	0.62118
1332	2.05001	1.38411	0.73943	0.38881	0.28035			1332	0.60341	0.29273	0.13851	0.08385	0.06438			1332	0.10317			1332	0.6195
1332.2	2.05106	1.38499	0.74004	0.38915	0.28061			1332.2	0.6038	0.29297	0.13864	0.08393	0.06445			1332.2	0.10093			1332.2	0.61904
1332.4	2.0521	1.38588	0.74064	0.38949	0.28087			1332.4	0.6042	0.29321	0.13876	0.08402	0.06451			1332.4	0.10244			1332.4	0.62426
1332.6	2.05314	1.38676	0.74124	0.38983	0.28113			1332.6	0.60459	0.29346	0.13889	0.0841	0.06458			1332.6	0.09832			1332.6	0.62493
1332.8	2.05418	1.38764	0.74185	0.39017	0.2814			1332.8	0.60498	0.2937	0.13902	0.08418	0.06464			1332.8	0.10129			1332.8	0.62304
1333	2.05522	1.38851	0.74245	0.3905	0.28166			1333	0.60538	0.29394	0.13915	0.08426	0.06471			1333	0.1019			1333	0.62501
1333.2	2.05626	1.38939	0.74305	0.39084	0.28192			1333.2	0.60577	0.29418	0.13928	0.08435	0.06477			1333.2	0.10064			1333.2	0.6264
1333.4	2.05729	1.39027	0.74366	0.39118	0.28218			1333.4	0.60616	0.29443	0.13941	0.08443	0.06484			1333.4	0.10063			1333.4	0.62431
1333.6	2.05833	1.39115	0.74426	0.39151	0.28244			1333.6	0.60655	0.29467	0.13954	0.08451	0.0649			1333.6	0.10001			1333.6	0.62588
1333.8	2.05936	1.39202	0.74486	0.39185	0.28271			1333.8	0.60694	0.29491	0.13967	0.08459	0.06497			1333.8	0.10058			1333.8	0.6236
1334	2.06039	1.3929	0.74546	0.39219	0.28297			1334	0.60733	0.29515	0.1398	0.08468	0.06503			1334	0.104			1334	0.62449
1334.2	2.06142	1.39377	0.74606	0.39252	0.28323			1334.2	0.60772	0.2954	0.13993	0.08476	0.0651			1334.2	0.10261			1334.2	0.6289
1334.4	2.06245	1.39464	0.74666	0.39286	0.28349			1334.4	0.60811	0.29564	0.14005	0.08484	0.06516			1334.4	0.10249			1334.4	0.62476
1334.6	2.06348	1.39552	0.74726	0.3932	0.28375			1334.6	0.6085	0.29588	0.14018	0.08492	0.06523			1334.6	0.10369			1334.6	0.62347
1334.8	2.06451	1.39639	0.74786	0.39353	0.28401			1334.8	0.60889	0.29612	0.14031	0.08501	0.06529			1334.8	0.10041			1334.8	0.62967
1335	2.06553	1.39726	0.74846	0.39387	0.28427			1335	0.60928	0.29636	0.14044	0.08509	0.06536			1335	0.10583			1335	0.62601
1335.2	2.06655	1.39813	0.74906	0.39421	0.28454			1335.2	0.60967	0.29661	0.14057	0.08517	0.06542			1335.2	0.10334			1335.2	0.62674
1335.4	2.06758	1.399	0.74966	0.39454	0.2848			1335.4	0.61005	0.29685	0.1407	0.08525	0.06549			1335.4	0.10656			1335.4	0.62993
1335.6	2.0686	1.39986	0.75026	0.39488	0.28506			1335.6	0.61044	0.29709	0.14083	0.08534	0.06555			1335.6	0.10056			1335.6	0.62658
1335.8	2.06962	1.40073	0.75086	0.39521	0.28532			1335.8	0.61083	0.29733	0.14095	0.08542	0.06562			1335.8	0.10222			1335.8	0.6329
1336	2.07063	1.4016	0.75146	0.39555	0.28558			1336	0.61122	0.29757	0.14108	0.0855	0.06568			1336	0.10658			1336	0.62784
1336.2	2.07165	1.40246	0.75206	0.39589	0.28584			1336.2	0.6116	0.29781	0.14121	0.08558	0.06575			1336.2	0.10585			1336.2	0.63063
1336.4	2.07267	1.40333	0.75265	0.39622	0.2861			1336.4	0.61199	0.29805	0.14134	0.08567	0.06581			1336.4	0.10488			1336.4	0.62925
1336.6	2.07368	1.40419	0.75325	0.39656	0.28636			1336.6	0.61237	0.29829	0.14147	0.08575	0.06588			1336.6	0.10247			1336.6	0.6332
1336.8	2.07469	1.40506	0.75385	0.39689	0.28663			1336.8	0.61276	0.29853	0.1416	0.08583	0.06594			1336.8	0.10716			1336.8	0.63297
1337	2.0757	1.40592	0.75445	0.39723	0.28689			1337	0.61315	0.29877	0.14173	0.08591	0.06601			1337	0.10043			1337	0.62956
1337.2	2.07671	1.40678	0.75504	0.39756	0.28715			1337.2	0.61353	0.29902	0.14185	0.086	0.06607			1337.2	0.10454			1337.2	0.6324
1337.4	2.07772	1.40764	0.75564	0.3979	0.28741			1337.4	0.61391	0.29926	0.14198	0.08608	0.06613			1337.4	0.10415			1337.4	0.62974
1337.6	2.07873	1.4085	0.75624	0.39823	0.28767			1337.6	0.6143	0.2995	0.14211	0.08616	0.0662			1337.6	0.10002			1337.6	0.63783
1337.8	2.07973	1.40936	0.75683	0.39856	0.28793			1337.8	0.61468	0.29974	0.14224	0.08624	0.06626			1337.8	0.10263			1337.8	0.63696
1338	2.08074	1.41022	0.75743	0.3989	0.28819			1338	0.61507	0.29998	0.14237	0.08633	0.06633			1338	0.10251			1338	0.63691
1338.2	2.08174	1.41107	0.75802	0.39923	0.28845			1338.2	0.61545	0.30022	0.1425	0.08641	0.06639			1338.2	0.10782			1338.2	0.63477
1338.4	2.08274	1.41193	0.75862	0.39957	0.28871			1338.4	0.61583	0.30046	0.14262	0.08649	0.06646			1338.4	0.10214			1338.4	0.6356
1338.6	2.08374	1.41279	0.75921	0.3999	0.28897			1338.6	0.61621	0.3007	0.14275	0.08657	0.06652			1338.6	0.10694			1338.6	0.63665
1338.8	2.08474	1.41364	0.75981	0.40024	0.28923			1338.8	0.6166	0.30093	0.14288	0.08666	0.06659			1338.8	0.10867			1338.8	0.63435
1339	2.08574	1.4145	0.7604	0.40057	0.28949			1339	0.61698	0.30117	0.14301	0.08674	0.06665			1339	0.10677			1339	0.63506
1339.2	2.08674	1.41535	0.76099	0.4009	0.28975			1339.2	0.61736	0.30141	0.14314	0.08682	0.06672			1339.2	0.10372			1339.2	0.63974
1339.4	2.08773	1.4162	0.76159	0.40124	0.29001			1339.4	0.61774	0.30165	0.14326	0.0869	0.06678			1339.4	0.10742			1339.4	0.63656
1339.6	2.08873	1.41705	0.76218	0.40157	0.29027			1339.6	0.61812	0.30189	0.14339	0.08698	0.06685			1339.6	0.10516			1339.6	0.6444
1339.8	2.08972	1.41791	0.76277	0.4019	0.29053			1339.8	0.6185	0.30213	0.14352	0.08707	0.06691			1339.8	0.10805			1339.8	0.6389
1340	2.09071	1.41876	0.76337	0.40224	0.29079			1340	0.61888	0.30237	0.14365	0.08715	0.06698			1340	0.10638			1340	0.64169
1340.2	2.0917	1.4196	0.76396	0.40257	0.29105			1340.2	0.61926	0.30261	0.14378	0.08723	0.06704			1340.2	0.10559			1340.2	0.64185
1340.4	2.09269	1.42045	0.76455	0.4029	0.29131			1340.4	0.61964	0.30285	0.1439	0.08731	0.06711			1340.4	0.10426			1340.4	0.63878
1340.6	2.09367	1.4213	0.76514	0.40324	0.29157			1340.6	0.62002	0.30309	0.14403	0.0874	0.06717			1340.6	0.10705			1340.6	0.63685
1340.8	2.09466	1.42215	0.76573	0.40357	0.29183			1340.8	0.6204	0.30332	0.14416	0.08748	0.06724			1340.8	0.10751			1340.8	0.64326
1341	2.09564	1.42299	0.76633	0.4039	0.29209			1341	0.62078	0.30356	0.14429	0.08756	0.0673			1341	0.10774			1341	0.63707
1341.2	2.09663	1.42384	0.76692	0.40423	0.29235			1341.2	0.62115	0.3038	0.14442	0.08764	0.06736			1341.2	0.10719			1341.2	0.63961
1341.4	2.09761	1.42468	0.76751	0.40457	0.29261			1341.4	0.62153	0.30404	0.14454	0.08773	0.06743			1341.4	0.10919			1341.4	0.64163
1341.6	2.09859	1.42553	0.7681	0.4049	0.29287			1341.6	0.62191	0.30428	0.14467	0.08781	0.06749			1341.6	0.11077			1341.6	0.64112
1341.8	2.09957	1.42637	0.76869	0.40523	0.29313			1341.8	0.62229	0.30452	0.1448	0.08789	0.06756			1341.8	0.10976			1341.8	0.6436
1342	2.10055	1.42721	0.76928	0.40556	0.29339			1342	0.62266	0.30475	0.14493	0.08797	0.06762			1342	0.10773			1342	0.64299
1342.2	2.10152	1.42805	0.76987	0.40589	0.29365			1342.2	0.62304	0.30499	0.14505	0.08805	0.06769			1342.2	0.10765			1342.2	0.64031
1342.4	2.1025	1.42889	0.77046	0.40622	0.29391			1342.4	0.62341	0.30523	0.14518	0.08814	0.06775			1342.4	0.11034			1342.4	0.64206
1342.6	2.10347	1.42973	0.77105	0.40656	0.29417			1342.6	0.62379	0.30547	0.14531	0.08822	0.06782			1342.6	0.10887			1342.6	0.64321
1342.8	2.10444	1.43057	0.77163	0.40689	0.29443			1342.8	0.62416	0.3057	0.14544	0.0883	0.06788			1342.8	0.10911			1342.8	0.64472
1343	2.10541	1.43141	0.77222	0.40722	0.29469			1343	0.62454	0.30594	0.14556	0.08838	0.06795			1343	0.10868			1343	0.64192
1343.2	2.10638	1.43225	0.77281	0.40755	0.29494			1343.2	0.62491	0.30618	0.14569	0.08846	0.06801			1343.2	0.10718			1343.2	0.64099
1343.4	2.10735	1.43308	0.7734	0.40788	0.2952			1343.4	0.62529	0.30642	0.14582	0.08855	0.06808			1343.4	0.10782			1343.4	0.64592
1343.6	2.10832	1.43392	0.77399	0.40821	0.29546			1343.6	0.62566	0.30665	0.14595	0.08863	0.06814			1343.6	0.11155			1343.6	0.64518
1343.8	2.10929	1.43476	0.77457	0.40854	0.29572			1343.8	0.62604	0.30689	0.14607	0.08871	0.06821			1343.8	0.10737			1343.8	0.64581
1344	2.11025	1.43559	0.77516	0.40887	0.29598			1344	0.62641	0.30713	0.1462	0.08879	0.06827			1344	0.10679			1344	0.64628
1344.2	2.11121	1.43642	0.77575	0.4092	0.29624			1344.2	0.62678	0.30736	0.14633	0.08888	0.06833			1344.2	0.10775			1344.2	0.64802
1344.4	2.11218	1.43726	0.77633	0.40954	0.2965			1344.4	0.62715	0.3076	0.14646	0.08896	0.0684			1344.4	0.11231			1344.4	0.6429
1344.6	2.11314	1.43809	0.77692	0.40987	0.29676			1344.6	0.62753	0.30784	0.14658	0.08904	0.06846			1344.6	0.10995			1344.6	0.64987
1344.8	2.1141	1.43892	0.7775	0.4102	0.29702			1344.8	0.6279	0.30807	0.14671	0.08912	0.06853			1344.8	0.10907			1344.8	0.65072
1345	2.11505	1.43975	0.77809	0.41053	0.29727			1345	0.62827	0.30831	0.14684	0.0892	0.06859			1345	0.10694			1345	0.64812
1345.2	2.11601	1.44058	0.77868	0.41086	0.29753			1345.2	0.62864	0.30854	0.14697	0.08929	0.06866			1345.2	0.10819			1345.2	0.64962
1345.4	2.11697	1.44141	0.77926	0.41119	0.29779			1345.4	0.62901	0.30878	0.14709	0.08937	0.06872			1345.4	0.11094			1345.4	0.65154
1345.6	2.11792	1.44223	0.77985	0.41152	0.29805			1345.6	0.62938	0.30902	0.14722	0.08945	0.06879			1345.6	0.11138			1345.6	0.64855
1345.8	2.11887	1.44306	0.78043	0.41185	0.29831			1345.8	0.62975	0.30925	0.14735	0.08953	0.06885			1345.8	0.10992			1345.8	0.65574
1346	2.11983	1.44389	0.78101	0.41217	0.29857			1346	0.63012	0.30949	0.14747	0.08961	0.06892			1346	0.10917			1346	0.6536
1346.2	2.12078	1.44471	0.7816	0.4125	0.29882			1346.2	0.63049	0.30972	0.1476	0.0897	0.06898			1346.2	0.11118			1346.2	0.6493
1346.4	2.12173	1.44554	0.78218	0.41283	0.29908			1346.4	0.63086	0.30996	0.14773	0.08978	0.06905			1346.4	0.11024			1346.4	0.65133
1346.6	2.12267	1.44636	0.78276	0.41316	0.29934			1346.6	0.63123	0.31019	0.14785	0.08986	0.06911			1346.6	0.10951			1346.6	0.65376
1346.8	2.12362	1.44718	0.78335	0.41349	0.2996			1346.8	0.6316	0.31043	0.14798	0.08994	0.06917			1346.8	0.11019			1346.8	0.65044
1347	2.12457	1.44801	0.78393	0.41382	0.29986			1347	0.63197	0.31066	0.14811	0.09002	0.06924			1347	0.11481			1347	0.65261
1347.2	2.12551	1.44883	0.78451	0.41415	0.30011			1347.2	0.63233	0.3109	0.14824	0.09011	0.0693			1347.2	0.11298			1347.2	0.65048
1347.4	2.12645	1.44965	0.78509	0.41448	0.30037			1347.4	0.6327	0.31113	0.14836	0.09019	0.06937			1347.4	0.10711			1347.4	0.657
1347.6	2.12739	1.45047	0.78568	0.41481	0.30063			1347.6	0.63307	0.31137	0.14849	0.09027	0.06943			1347.6	0.11265			1347.6	0.6518
1347.8	2.12834	1.45129	0.78626	0.41514	0.30089			1347.8	0.63343	0.3116	0.14862	0.09035	0.0695			1347.8	0.11305			1347.8	0.6557
1348	2.12927	1.45211	0.78684	0.41546	0.30115			1348	0.6338	0.31184	0.14874	0.09043	0.06956			1348	0.11058			1348	0.65623
1348.2	2.13021	1.45292	0.78742	0.41579	0.3014			1348.2	0.63417	0.31207	0.14887	0.09052	0.06963			1348.2	0.11088			1348.2	0.65603
1348.4	2.13115	1.45374	0.788	0.41612	0.30166			1348.4	0.63453	0.31231	0.149	0.0906	0.06969			1348.4	0.11094			1348.4	0.65575
1348.6	2.13208	1.45456	0.78858	0.41645	0.30192			1348.6	0.6349	0.31254	0.14912	0.09068	0.06976			1348.6	0.11235			1348.6	0.6537
1348.8	2.13302	1.45537	0.78916	0.41678	0.30218			1348.8	0.63526	0.31278	0.14925	0.09076	0.06982			1348.8	0.10943			1348.8	0.65702
1349	2.13395	1.45619	0.78974	0.4171	0.30243			1349	0.63563	0.31301	0.14938	0.09084	0.06988			1349	0.112			1349	0.65772
1349.2	2.13488	1.457	0.79032	0.41743	0.30269			1349.2	0.63599	0.31324	0.1495	0.09093	0.06995			1349.2	0.10967			1349.2	0.65581
1349.4	2.13581	1.45781	0.7909	0.41776	0.30295			1349.4	0.63636	0.31348	0.14963	0.09101	0.07001			1349.4	0.1105			1349.4	0.66232
1349.6	2.13674	1.45863	0.79148	0.41809	0.30321			1349.6	0.63672	0.31371	0.14976	0.09109	0.07008			1349.6	0.1128			1349.6	0.65726
1349.8	2.13767	1.45944	0.79206	0.41841	0.30346			1349.8	0.63708	0.31395	0.14988	0.09117	0.07014			1349.8	0.11055			1349.8	0.65859
1350	2.1386	1.46025	0.79264	0.41874	0.30372			1350	0.63745	0.31418	0.15001	0.09125	0.07021			1350	0.11347			1350	0.65826
1350.2	2.13952	1.46106	0.79321	0.41907	0.30398			1350.2	0.63781	0.31441	0.15014	0.09133	0.07027			1350.2	0.11261			1350.2	0.65904
1350.4	2.14044	1.46187	0.79379	0.41939	0.30423			1350.4	0.63817	0.31465	0.15026	0.09142	0.07034			1350.4	0.10949			1350.4	0.65886
1350.6	2.14137	1.46268	0.79437	0.41972	0.30449			1350.6	0.63853	0.31488	0.15039	0.0915	0.0704			1350.6	0.11131			1350.6	0.66252
1350.8	2.14229	1.46348	0.79495	0.42005	0.30475			1350.8	0.6389	0.31511	0.15052	0.09158	0.07047			1350.8	0.11188			1350.8	0.66315
1351	2.14321	1.46429	0.79552	0.42037	0.305			1351	0.63926	0.31535	0.15064	0.09166	0.07053			1351	0.1165			1351	0.65934
1351.2	2.14413	1.4651	0.7961	0.4207	0.30526			1351.2	0.63962	0.31558	0.15077	0.09174	0.07059			1351.2	0.11296			1351.2	0.66386
1351.4	2.14505	1.4659	0.79668	0.42103	0.30552			1351.4	0.63998	0.31581	0.15089	0.09182	0.07066			1351.4	0.1187			1351.4	0.66511
1351.6	2.14596	1.46671	0.79725	0.42135	0.30578			1351.6	0.64034	0.31604	0.15102	0.09191	0.07072			1351.6	0.11451			1351.6	0.66502
1351.8	2.14688	1.46751	0.79783	0.42168	0.30603			1351.8	0.6407	0.31628	0.15115	0.09199	0.07079			1351.8	0.11529			1351.8	0.66195
1352	2.14779	1.46831	0.7984	0.422	0.30629			1352	0.64106	0.31651	0.15127	0.09207	0.07085			1352	0.11444			1352	0.66076
1352.2	2.1487	1.46911	0.79898	0.42233	0.30654			1352.2	0.64142	0.31674	0.1514	0.09215	0.07092			1352.2	0.11345			1352.2	0.66294
1352.4	2.14962	1.46992	0.79955	0.42266	0.3068			1352.4	0.64178	0.31697	0.15153	0.09223	0.07098			1352.4	0.11436			1352.4	0.66205
1352.6	2.15053	1.47072	0.80013	0.42298	0.30706			1352.6	0.64214	0.31721	0.15165	0.09232	0.07105			1352.6	0.11547			1352.6	0.66223
1352.8	2.15144	1.47152	0.8007	0.42331	0.30731			1352.8	0.6425	0.31744	0.15178	0.0924	0.07111			1352.8	0.1144			1352.8	0.66632
1353	2.15234	1.47232	0.80128	0.42363	0.30757			1353	0.64285	0.31767	0.1519	0.09248	0.07117			1353	0.11398			1353	0.66766
1353.2	2.15325	1.47311	0.80185	0.42396	0.30783			1353.2	0.64321	0.3179	0.15203	0.09256	0.07124			1353.2	0.11338			1353.2	0.66547
1353.4	2.15416	1.47391	0.80243	0.42428	0.30808			1353.4	0.64357	0.31813	0.15216	0.09264	0.0713			1353.4	0.11232			1353.4	0.66521
1353.6	2.15506	1.47471	0.803	0.42461	0.30834			1353.6	0.64393	0.31837	0.15228	0.09272	0.07137			1353.6	0.11394			1353.6	0.66298
1353.8	2.15596	1.47551	0.80357	0.42493	0.3086			1353.8	0.64428	0.3186	0.15241	0.09281	0.07143			1353.8	0.11491			1353.8	0.66968
1354	2.15687	1.4763	0.80415	0.42526	0.30885			1354	0.64464	0.31883	0.15253	0.09289	0.0715			1354	0.11307			1354	0.66688
1354.2	2.15777	1.4771	0.80472	0.42558	0.30911			1354.2	0.645	0.31906	0.15266	0.09297	0.07156			1354.2	0.11149			1354.2	0.66997
1354.4	2.15867	1.47789	0.80529	0.42591	0.30936			1354.4	0.64535	0.31929	0.15279	0.09305	0.07163			1354.4	0.11824			1354.4	0.67042
1354.6	2.15956	1.47868	0.80586	0.42623	0.30962			1354.6	0.64571	0.31952	0.15291	0.09313	0.07169			1354.6	0.1134			1354.6	0.6695
1354.8	2.16046	1.47947	0.80643	0.42656	0.30987			1354.8	0.64606	0.31975	0.15304	0.09321	0.07175			1354.8	0.11496			1354.8	0.66745
1355	2.16136	1.48027	0.807	0.42688	0.31013			1355	0.64642	0.31998	0.15316	0.0933	0.07182			1355	0.11384			1355	0.6691
1355.2	2.16225	1.48106	0.80758	0.4272	0.31039			1355.2	0.64677	0.32022	0.15329	0.09338	0.07188			1355.2	0.11219			1355.2	0.66741
1355.4	2.16314	1.48185	0.80815	0.42753	0.31064			1355.4	0.64713	0.32045	0.15341	0.09346	0.07195			1355.4	0.11465			1355.4	0.67161
1355.6	2.16404	1.48264	0.80872	0.42785	0.3109			1355.6	0.64748	0.32068	0.15354	0.09354	0.07201			1355.6	0.11428			1355.6	0.67268
1355.8	2.16493	1.48343	0.80929	0.42817	0.31115			1355.8	0.64783	0.32091	0.15367	0.09362	0.07208			1355.8	0.11632			1355.8	0.67257
1356	2.16582	1.48421	0.80986	0.4285	0.31141			1356	0.64819	0.32114	0.15379	0.0937	0.07214			1356	0.11974			1356	0.67127
1356.2	2.16671	1.485	0.81043	0.42882	0.31166			1356.2	0.64854	0.32137	0.15392	0.09378	0.0722			1356.2	0.11683			1356.2	0.67088
1356.4	2.16759	1.48579	0.811	0.42915	0.31192			1356.4	0.64889	0.3216	0.15404	0.09387	0.07227			1356.4	0.11395			1356.4	0.67272
1356.6	2.16848	1.48657	0.81157	0.42947	0.31217			1356.6	0.64925	0.32183	0.15417	0.09395	0.07233			1356.6	0.11555			1356.6	0.6741
1356.8	2.16937	1.48736	0.81214	0.42979	0.31243			1356.8	0.6496	0.32206	0.15429	0.09403	0.0724			1356.8	0.11651			1356.8	0.67232
1357	2.17025	1.48814	0.8127	0.43011	0.31268			1357	0.64995	0.32229	0.15442	0.09411	0.07246			1357	0.11831			1357	0.67323
1357.2	2.17113	1.48892	0.81327	0.43044	0.31294			1357.2	0.6503	0.32252	0.15455	0.09419	0.07253			1357.2	0.11545			1357.2	0.67185
1357.4	2.17201	1.48971	0.81384	0.43076	0.3132			1357.4	0.65065	0.32275	0.15467	0.09427	0.07259			1357.4	0.11966			1357.4	0.67602
1357.6	2.17289	1.49049	0.81441	0.43108	0.31345			1357.6	0.651	0.32298	0.1548	0.09436	0.07265			1357.6	0.11384			1357.6	0.67101
1357.8	2.17377	1.49127	0.81498	0.43141	0.31371			1357.8	0.65135	0.32321	0.15492	0.09444	0.07272			1357.8	0.11379			1357.8	0.67455
1358	2.17465	1.49205	0.81554	0.43173	0.31396			1358	0.6517	0.32344	0.15505	0.09452	0.07278			1358	0.11543			1358	0.67709
1358.2	2.17553	1.49283	0.81611	0.43205	0.31421			1358.2	0.65205	0.32367	0.15517	0.0946	0.07285			1358.2	0.11657			1358.2	0.6795
1358.4	2.1764	1.49361	0.81668	0.43237	0.31447			1358.4	0.6524	0.32389	0.1553	0.09468	0.07291			1358.4	0.11924			1358.4	0.67094
1358.6	2.17728	1.49439	0.81724	0.43269	0.31472			1358.6	0.65275	0.32412	0.15542	0.09476	0.07298			1358.6	0.11829			1358.6	0.67666
1358.8	2.17815	1.49517	0.81781	0.43302	0.31498			1358.8	0.6531	0.32435	0.15555	0.09484	0.07304			1358.8	0.11819			1358.8	0.67616
1359	2.17902	1.49594	0.81838	0.43334	0.31523			1359	0.65345	0.32458	0.15567	0.09493	0.07311			1359	0.11936			1359	0.67652
1359.2	2.17989	1.49672	0.81894	0.43366	0.31549			1359.2	0.6538	0.32481	0.1558	0.09501	0.07317			1359.2	0.11974			1359.2	0.68011
1359.4	2.18076	1.49749	0.81951	0.43398	0.31574			1359.4	0.65415	0.32504	0.15592	0.09509	0.07323			1359.4	0.1186			1359.4	0.67747
1359.6	2.18163	1.49827	0.82007	0.4343	0.316			1359.6	0.65449	0.32527	0.15605	0.09517	0.0733			1359.6	0.12014			1359.6	0.67981
1359.8	2.1825	1.49904	0.82064	0.43462	0.31625			1359.8	0.65484	0.3255	0.15617	0.09525	0.07336			1359.8	0.11867			1359.8	0.68471
1360	2.18337	1.49981	0.8212	0.43494	0.31651			1360	0.65519	0.32572	0.1563	0.09533	0.07343			1360	0.1212			1360	0.67762
1360.2	2.18423	1.50059	0.82176	0.43527	0.31676			1360.2	0.65553	0.32595	0.15642	0.09541	0.07349			1360.2	0.11823			1360.2	0.68129
1360.4	2.18509	1.50136	0.82233	0.43559	0.31701			1360.4	0.65588	0.32618	0.15655	0.09549	0.07356			1360.4	0.1222			1360.4	0.6795
1360.6	2.18596	1.50213	0.82289	0.43591	0.31727			1360.6	0.65623	0.32641	0.15667	0.09558	0.07362			1360.6	0.11898			1360.6	0.68194
1360.8	2.18682	1.5029	0.82346	0.43623	0.31752			1360.8	0.65657	0.32664	0.1568	0.09566	0.07368			1360.8	0.11823			1360.8	0.68063
1361	2.18768	1.50367	0.82402	0.43655	0.31778			1361	0.65692	0.32686	0.15692	0.09574	0.07375			1361	0.11829			1361	0.6818
1361.2	2.18854	1.50444	0.82458	0.43687	0.31803			1361.2	0.65726	0.32709	0.15705	0.09582	0.07381			1361.2	0.11668			1361.2	0.68045
1361.4	2.1894	1.50521	0.82514	0.43719	0.31828			1361.4	0.65761	0.32732	0.15717	0.0959	0.07388			1361.4	0.11858			1361.4	0.68223
1361.6	2.19025	1.50597	0.82571	0.43751	0.31854			1361.6	0.65795	0.32755	0.1573	0.09598	0.07394			1361.6	0.11988			1361.6	0.68269
1361.8	2.19111	1.50674	0.82627	0.43783	0.31879			1361.8	0.6583	0.32777	0.15742	0.09606	0.074			1361.8	0.12279			1361.8	0.68014
1362	2.19196	1.5075	0.82683	0.43815	0.31905			1362	0.65864	0.328	0.15755	0.09615	0.07407			1362	0.11619			1362	0.68735
1362.2	2.19282	1.50827	0.82739	0.43847	0.3193			1362.2	0.65898	0.32823	0.15767	0.09623	0.07413			1362.2	0.12207			1362.2	0.6837
1362.4	2.19367	1.50903	0.82795	0.43879	0.31955			1362.4	0.65933	0.32846	0.1578	0.09631	0.0742			1362.4	0.12064			1362.4	0.68482
1362.6	2.19452	1.5098	0.82851	0.43911	0.31981			1362.6	0.65967	0.32868	0.15792	0.09639	0.07426			1362.6	0.11808			1362.6	0.68442
1362.8	2.19537	1.51056	0.82907	0.43943	0.32006			1362.8	0.66001	0.32891	0.15805	0.09647	0.07433			1362.8	0.12255			1362.8	0.69042
1363	2.19622	1.51132	0.82964	0.43975	0.32031			1363	0.66035	0.32914	0.15817	0.09655	0.07439			1363	0.12231			1363	0.68417
1363.2	2.19707	1.51208	0.8302	0.44007	0.32057			1363.2	0.6607	0.32936	0.1583	0.09663	0.07445			1363.2	0.1239			1363.2	0.68447
1363.4	2.19791	1.51284	0.83076	0.44039	0.32082			1363.4	0.66104	0.32959	0.15842	0.09671	0.07452			1363.4	0.12082			1363.4	0.68555
1363.6	2.19876	1.5136	0.83131	0.44071	0.32107			1363.6	0.66138	0.32982	0.15855	0.0968	0.07458			1363.6	0.12448			1363.6	0.6854
1363.8	2.1996	1.51436	0.83187	0.44103	0.32133			1363.8	0.66172	0.33004	0.15867	0.09688	0.07465			1363.8	0.1204			1363.8	0.68807
1364	2.20045	1.51512	0.83243	0.44134	0.32158			1364	0.66206	0.33027	0.15879	0.09696	0.07471			1364	0.12284			1364	0.68848
1364.2	2.20129	1.51588	0.83299	0.44166	0.32183			1364.2	0.6624	0.3305	0.15892	0.09704	0.07478			1364.2	0.11885			1364.2	0.68745
1364.4	2.20213	1.51664	0.83355	0.44198	0.32209			1364.4	0.66274	0.33072	0.15904	0.09712	0.07484			1364.4	0.12027			1364.4	0.69298
1364.6	2.20297	1.51739	0.83411	0.4423	0.32234			1364.6	0.66308	0.33095	0.15917	0.0972	0.0749			1364.6	0.11906			1364.6	0.68543
1364.8	2.20381	1.51815	0.83467	0.44262	0.32259			1364.8	0.66342	0.33117	0.15929	0.09728	0.07497			1364.8	0.12509			1364.8	0.68856
1365	2.20465	1.5189	0.83522	0.44294	0.32285			1365	0.66376	0.3314	0.15942	0.09736	0.07503			1365	0.12614			1365	0.69
1365.2	2.20548	1.51966	0.83578	0.44325	0.3231			1365.2	0.6641	0.33162	0.15954	0.09744	0.0751			1365.2	0.12472			1365.2	0.69093
1365.4	2.20632	1.52041	0.83634	0.44357	0.32335			1365.4	0.66444	0.33185	0.15967	0.09753	0.07516			1365.4	0.12113			1365.4	0.69078
1365.6	2.20715	1.52116	0.8369	0.44389	0.32361			1365.6	0.66478	0.33208	0.15979	0.09761	0.07522			1365.6	0.12197			1365.6	0.69071
1365.8	2.20798	1.52192	0.83745	0.44421	0.32386			1365.8	0.66511	0.3323	0.15991	0.09769	0.07529			1365.8	0.11928			1365.8	0.69296
1366	2.20882	1.52267	0.83801	0.44453	0.32411			1366	0.66545	0.33253	0.16004	0.09777	0.07535			1366	0.12152			1366	0.69211
1366.2	2.20965	1.52342	0.83856	0.44484	0.32436			1366.2	0.66579	0.33275	0.16016	0.09785	0.07542			1366.2	0.12534			1366.2	0.69496
1366.4	2.21048	1.52417	0.83912	0.44516	0.32462			1366.4	0.66613	0.33298	0.16029	0.09793	0.07548			1366.4	0.12056			1366.4	0.69455
1366.6	2.21131	1.52492	0.83968	0.44548	0.32487			1366.6	0.66646	0.3332	0.16041	0.09801	0.07555			1366.6	0.12392			1366.6	0.69456
1366.8	2.21213	1.52567	0.84023	0.4458	0.32512			1366.8	0.6668	0.33343	0.16054	0.09809	0.07561			1366.8	0.11959			1366.8	0.69328
1367	2.21296	1.52641	0.84079	0.44611	0.32537			1367	0.66714	0.33365	0.16066	0.09817	0.07567			1367	0.12386			1367	0.69319
1367.2	2.21378	1.52716	0.84134	0.44643	0.32563			1367.2	0.66747	0.33388	0.16078	0.09826	0.07574			1367.2	0.1238			1367.2	0.69403
1367.4	2.21461	1.52791	0.8419	0.44675	0.32588			1367.4	0.66781	0.3341	0.16091	0.09834	0.0758			1367.4	0.1214			1367.4	0.69579
1367.6	2.21543	1.52865	0.84245	0.44706	0.32613			1367.6	0.66814	0.33432	0.16103	0.09842	0.07587			1367.6	0.12208			1367.6	0.69708
1367.8	2.21625	1.5294	0.843	0.44738	0.32638			1367.8	0.66848	0.33455	0.16116	0.0985	0.07593			1367.8	0.12521			1367.8	0.69244
1368	2.21707	1.53014	0.84356	0.4477	0.32663			1368	0.66881	0.33477	0.16128	0.09858	0.07599			1368	0.12216			1368	0.69471
1368.2	2.21789	1.53089	0.84411	0.44801	0.32689			1368.2	0.66915	0.335	0.1614	0.09866	0.07606			1368.2	0.1278			1368.2	0.69336
1368.4	2.21871	1.53163	0.84466	0.44833	0.32714			1368.4	0.66948	0.33522	0.16153	0.09874	0.07612			1368.4	0.12263			1368.4	0.69828
1368.6	2.21953	1.53237	0.84522	0.44865	0.32739			1368.6	0.66981	0.33544	0.16165	0.09882	0.07619			1368.6	0.12458			1368.6	0.69679
1368.8	2.22035	1.53311	0.84577	0.44896	0.32764			1368.8	0.67015	0.33567	0.16178	0.0989	0.07625			1368.8	0.12164			1368.8	0.6952
1369	2.22116	1.53385	0.84632	0.44928	0.32789			1369	0.67048	0.33589	0.1619	0.09898	0.07631			1369	0.12394			1369	0.69862
1369.2	2.22198	1.53459	0.84687	0.44959	0.32815			1369.2	0.67081	0.33612	0.16202	0.09907	0.07638			1369.2	0.1225			1369.2	0.69565
1369.4	2.22279	1.53533	0.84742	0.44991	0.3284			1369.4	0.67115	0.33634	0.16215	0.09915	0.07644			1369.4	0.12077			1369.4	0.70317
1369.6	2.2236	1.53607	0.84798	0.45022	0.32865			1369.6	0.67148	0.33656	0.16227	0.09923	0.07651			1369.6	0.123			1369.6	0.69755
1369.8	2.22441	1.53681	0.84853	0.45054	0.3289			1369.8	0.67181	0.33679	0.16239	0.09931	0.07657			1369.8	0.12607			1369.8	0.70257
1370	2.22522	1.53754	0.84908	0.45086	0.32915			1370	0.67214	0.33701	0.16252	0.09939	0.07664			1370	0.12631			1370	0.69862
1370.2	2.22603	1.53828	0.84963	0.45117	0.3294			1370.2	0.67247	0.33723	0.16264	0.09947	0.0767			1370.2	0.12353			1370.2	0.70243
1370.4	2.22684	1.53902	0.85018	0.45149	0.32966			1370.4	0.6728	0.33746	0.16276	0.09955	0.07676			1370.4	0.12455			1370.4	0.69851
1370.6	2.22764	1.53975	0.85073	0.4518	0.32991			1370.6	0.67313	0.33768	0.16289	0.09963	0.07683			1370.6	0.1243			1370.6	0.70533
1370.8	2.22845	1.54049	0.85128	0.45212	0.33016			1370.8	0.67346	0.3379	0.16301	0.09971	0.07689			1370.8	0.12681			1370.8	0.69901
1371	2.22925	1.54122	0.85183	0.45243	0.33041			1371	0.67379	0.33812	0.16314	0.09979	0.07696			1371	0.12411			1371	0.70311
1371.2	2.23006	1.54195	0.85238	0.45275	0.33066			1371.2	0.67412	0.33835	0.16326	0.09987	0.07702			1371.2	0.12128			1371.2	0.70047
1371.4	2.23086	1.54269	0.85293	0.45306	0.33091			1371.4	0.67445	0.33857	0.16338	0.09995	0.07708			1371.4	0.12461			1371.4	0.70475
1371.6	2.23166	1.54342	0.85348	0.45337	0.33116			1371.6	0.67478	0.33879	0.16351	0.10004	0.07715			1371.6	0.12647			1371.6	0.7007
1371.8	2.23246	1.54415	0.85402	0.45369	0.33141			1371.8	0.67511	0.33901	0.16363	0.10012	0.07721			1371.8	0.12315			1371.8	0.7043
1372	2.23326	1.54488	0.85457	0.454	0.33166			1372	0.67544	0.33924	0.16375	0.1002	0.07728			1372	0.12702			1372	0.70432
1372.2	2.23406	1.54561	0.85512	0.45432	0.33192			1372.2	0.67577	0.33946	0.16388	0.10028	0.07734			1372.2	0.12713			1372.2	0.70273
1372.4	2.23485	1.54634	0.85567	0.45463	0.33217			1372.4	0.6761	0.33968	0.164	0.10036	0.0774			1372.4	0.12866			1372.4	0.70341
1372.6	2.23565	1.54706	0.85622	0.45494	0.33242			1372.6	0.67642	0.3399	0.16412	0.10044	0.07747			1372.6	0.12408			1372.6	0.70459
1372.8	2.23645	1.54779	0.85676	0.45526	0.33267			1372.8	0.67675	0.34012	0.16425	0.10052	0.07753			1372.8	0.12877			1372.8	0.70756
1373	2.23724	1.54852	0.85731	0.45557	0.33292			1373	0.67708	0.34035	0.16437	0.1006	0.0776			1373	0.12983			1373	0.70658
1373.2	2.23803	1.54924	0.85786	0.45589	0.33317			1373.2	0.67741	0.34057	0.16449	0.10068	0.07766			1373.2	0.12598			1373.2	0.70825
1373.4	2.23882	1.54997	0.8584	0.4562	0.33342			1373.4	0.67773	0.34079	0.16462	0.10076	0.07772			1373.4	0.12717			1373.4	0.70862
1373.6	2.23961	1.55069	0.85895	0.45651	0.33367			1373.6	0.67806	0.34101	0.16474	0.10084	0.07779			1373.6	0.12699			1373.6	0.70767
1373.8	2.2404	1.55142	0.8595	0.45683	0.33392			1373.8	0.67838	0.34123	0.16486	0.10092	0.07785			1373.8	0.125			1373.8	0.70622
1374	2.24119	1.55214	0.86004	0.45714	0.33417			1374	0.67871	0.34145	0.16499	0.101	0.07792			1374	0.13052			1374	0.70635
1374.2	2.24198	1.55286	0.86059	0.45745	0.33442			1374.2	0.67903	0.34167	0.16511	0.10109	0.07798			1374.2	0.12796			1374.2	0.70818
1374.4	2.24276	1.55359	0.86113	0.45776	0.33467			1374.4	0.67936	0.34189	0.16523	0.10117	0.07804			1374.4	0.12632			1374.4	0.70774
1374.6	2.24355	1.55431	0.86168	0.45808	0.33492			1374.6	0.67968	0.34212	0.16535	0.10125	0.07811			1374.6	0.12898			1374.6	0.7081
1374.8	2.24433	1.55503	0.86222	0.45839	0.33517			1374.8	0.68001	0.34234	0.16548	0.10133	0.07817			1374.8	0.1274			1374.8	0.71257
1375	2.24512	1.55575	0.86276	0.4587	0.33542			1375	0.68033	0.34256	0.1656	0.10141	0.07824			1375	0.12543			1375	0.70606
1375.2	2.2459	1.55647	0.86331	0.45901	0.33567			1375.2	0.68066	0.34278	0.16572	0.10149	0.0783			1375.2	0.12816			1375.2	0.71125
1375.4	2.24668	1.55719	0.86385	0.45933	0.33592			1375.4	0.68098	0.343	0.16585	0.10157	0.07836			1375.4	0.12689			1375.4	0.71257
1375.6	2.24746	1.5579	0.8644	0.45964	0.33617			1375.6	0.6813	0.34322	0.16597	0.10165	0.07843			1375.6	0.1242			1375.6	0.70969
1375.8	2.24824	1.55862	0.86494	0.45995	0.33642			1375.8	0.68163	0.34344	0.16609	0.10173	0.07849			1375.8	0.12731			1375.8	0.70837
1376	2.24902	1.55934	0.86548	0.46026	0.33667			1376	0.68195	0.34366	0.16621	0.10181	0.07855			1376	0.13024			1376	0.71015
1376.2	2.24979	1.56005	0.86602	0.46057	0.33692			1376.2	0.68227	0.34388	0.16634	0.10189	0.07862			1376.2	0.12747			1376.2	0.71006
1376.4	2.25057	1.56077	0.86657	0.46089	0.33717			1376.4	0.68259	0.3441	0.16646	0.10197	0.07868			1376.4	0.12997			1376.4	0.70941
1376.6	2.25134	1.56148	0.86711	0.4612	0.33742			1376.6	0.68292	0.34432	0.16658	0.10205	0.07875			1376.6	0.12952			1376.6	0.71232
1376.8	2.25212	1.5622	0.86765	0.46151	0.33767			1376.8	0.68324	0.34454	0.16671	0.10213	0.07881			1376.8	0.12939			1376.8	0.70944
1377	2.25289	1.56291	0.86819	0.46182	0.33792			1377	0.68356	0.34476	0.16683	0.10221	0.07887			1377	0.12679			1377	0.71093
1377.2	2.25366	1.56362	0.86873	0.46213	0.33817			1377.2	0.68388	0.34498	0.16695	0.1023	0.07894			1377.2	0.12904			1377.2	0.71413
1377.4	2.25443	1.56433	0.86928	0.46244	0.33842			1377.4	0.6842	0.3452	0.16707	0.10238	0.079			1377.4	0.12627			1377.4	0.71207
1377.6	2.2552	1.56504	0.86982	0.46275	0.33867			1377.6	0.68452	0.34542	0.1672	0.10246	0.07907			1377.6	0.1261			1377.6	0.70975
1377.8	2.25597	1.56575	0.87036	0.46307	0.33892			1377.8	0.68484	0.34564	0.16732	0.10254	0.07913			1377.8	0.12933			1377.8	0.71235
1378	2.25674	1.56646	0.8709	0.46338	0.33917			1378	0.68516	0.34585	0.16744	0.10262	0.07919			1378	0.12763			1378	0.71234
1378.2	2.2575	1.56717	0.87144	0.46369	0.33942			1378.2	0.68548	0.34607	0.16756	0.1027	0.07926			1378.2	0.13057			1378.2	0.71598
1378.4	2.25827	1.56788	0.87198	0.464	0.33967			1378.4	0.6858	0.34629	0.16769	0.10278	0.07932			1378.4	0.13192			1378.4	0.71421
1378.6	2.25903	1.56859	0.87252	0.46431	0.33992			1378.6	0.68612	0.34651	0.16781	0.10286	0.07939			1378.6	0.12911			1378.6	0.71964
1378.8	2.2598	1.5693	0.87306	0.46462	0.34017			1378.8	0.68644	0.34673	0.16793	0.10294	0.07945			1378.8	0.12796			1378.8	0.71493
1379	2.26056	1.57	0.87359	0.46493	0.34042			1379	0.68675	0.34695	0.16805	0.10302	0.07951			1379	0.13219			1379	0.71742
1379.2	2.26132	1.57071	0.87413	0.46524	0.34066			1379.2	0.68707	0.34717	0.16818	0.1031	0.07958			1379.2	0.13276			1379.2	0.71584
1379.4	2.26208	1.57141	0.87467	0.46555	0.34091			1379.4	0.68739	0.34739	0.1683	0.10318	0.07964			1379.4	0.12835			1379.4	0.71551
1379.6	2.26284	1.57212	0.87521	0.46586	0.34116			1379.6	0.68771	0.3476	0.16842	0.10326	0.0797			1379.6	0.12796			1379.6	0.71959
1379.8	2.2636	1.57282	0.87575	0.46617	0.34141			1379.8	0.68802	0.34782	0.16854	0.10334	0.07977			1379.8	0.13254			1379.8	0.71861
1380	2.26435	1.57352	0.87629	0.46648	0.34166			1380	0.68834	0.34804	0.16867	0.10342	0.07983			1380	0.12937			1380	0.71401
1380.2	2.26511	1.57423	0.87682	0.46679	0.34191			1380.2	0.68866	0.34826	0.16879	0.1035	0.0799			1380.2	0.12756			1380.2	0.71974
1380.4	2.26587	1.57493	0.87736	0.4671	0.34216			1380.4	0.68897	0.34848	0.16891	0.10358	0.07996			1380.4	0.13399			1380.4	0.71917
1380.6	2.26662	1.57563	0.8779	0.46741	0.34241			1380.6	0.68929	0.3487	0.16903	0.10366	0.08002			1380.6	0.13102			1380.6	0.71866
1380.8	2.26737	1.57633	0.87843	0.46771	0.34266			1380.8	0.68961	0.34891	0.16915	0.10374	0.08009			1380.8	0.1315			1380.8	0.71553
1381	2.26812	1.57703	0.87897	0.46802	0.3429			1381	0.68992	0.34913	0.16928	0.10382	0.08015			1381	0.12917			1381	0.72202
1381.2	2.26888	1.57773	0.87951	0.46833	0.34315			1381.2	0.69024	0.34935	0.1694	0.1039	0.08022			1381.2	0.13029			1381.2	0.72121
1381.4	2.26963	1.57843	0.88004	0.46864	0.3434			1381.4	0.69055	0.34957	0.16952	0.10399	0.08028			1381.4	0.12838			1381.4	0.71672
1381.6	2.27037	1.57912	0.88058	0.46895	0.34365			1381.6	0.69087	0.34978	0.16964	0.10407	0.08034			1381.6	0.12685			1381.6	0.72393
1381.8	2.27112	1.57982	0.88111	0.46926	0.3439			1381.8	0.69118	0.35	0.16977	0.10415	0.08041			1381.8	0.13352			1381.8	0.72771
1382	2.27187	1.58052	0.88165	0.46957	0.34415			1382	0.69149	0.35022	0.16989	0.10423	0.08047			1382	0.13176			1382	0.72211
1382.2	2.27262	1.58121	0.88218	0.46988	0.34439			1382.2	0.69181	0.35043	0.17001	0.10431	0.08053			1382.2	0.13307			1382.2	0.7201
1382.4	2.27336	1.58191	0.88272	0.47018	0.34464			1382.4	0.69212	0.35065	0.17013	0.10439	0.0806			1382.4	0.13282			1382.4	0.71783
1382.6	2.2741	1.5826	0.88325	0.47049	0.34489			1382.6	0.69243	0.35087	0.17025	0.10447	0.08066			1382.6	0.13079			1382.6	0.72442
1382.8	2.27485	1.5833	0.88379	0.4708	0.34514			1382.8	0.69275	0.35109	0.17037	0.10455	0.08073			1382.8	0.13272			1382.8	0.7211
1383	2.27559	1.58399	0.88432	0.47111	0.34539			1383	0.69306	0.3513	0.1705	0.10463	0.08079			1383	0.1311			1383	0.72769
1383.2	2.27633	1.58468	0.88485	0.47142	0.34563			1383.2	0.69337	0.35152	0.17062	0.10471	0.08085			1383.2	0.13011			1383.2	0.72535
1383.4	2.27707	1.58537	0.88539	0.47172	0.34588			1383.4	0.69368	0.35174	0.17074	0.10479	0.08092			1383.4	0.13432			1383.4	0.72662
1383.6	2.27781	1.58606	0.88592	0.47203	0.34613			1383.6	0.694	0.35195	0.17086	0.10487	0.08098			1383.6	0.13313			1383.6	0.72544
1383.8	2.27855	1.58675	0.88645	0.47234	0.34638			1383.8	0.69431	0.35217	0.17098	0.10495	0.08104			1383.8	0.13301			1383.8	0.72729
1384	2.27928	1.58744	0.88698	0.47265	0.34663			1384	0.69462	0.35238	0.17111	0.10503	0.08111			1384	0.13373			1384	0.72478
1384.2	2.28002	1.58813	0.88752	0.47295	0.34687			1384.2	0.69493	0.3526	0.17123	0.10511	0.08117			1384.2	0.1333			1384.2	0.72575
1384.4	2.28076	1.58882	0.88805	0.47326	0.34712			1384.4	0.69524	0.35282	0.17135	0.10519	0.08124			1384.4	0.13568			1384.4	0.72448
1384.6	2.28149	1.58951	0.88858	0.47357	0.34737			1384.6	0.69555	0.35303	0.17147	0.10527	0.0813			1384.6	0.1354			1384.6	0.72589
1384.8	2.28222	1.5902	0.88911	0.47388	0.34762			1384.8	0.69586	0.35325	0.17159	0.10535	0.08136			1384.8	0.13235			1384.8	0.72678
1385	2.28295	1.59088	0.88964	0.47418	0.34786			1385	0.69617	0.35346	0.17171	0.10543	0.08143			1385	0.13291			1385	0.72649
1385.2	2.28369	1.59157	0.89017	0.47449	0.34811			1385.2	0.69648	0.35368	0.17184	0.10551	0.08149			1385.2	0.13672			1385.2	0.73373
1385.4	2.28442	1.59225	0.8907	0.4748	0.34836			1385.4	0.69679	0.3539	0.17196	0.10559	0.08155			1385.4	0.13237			1385.4	0.73269
1385.6	2.28515	1.59294	0.89123	0.4751	0.3486			1385.6	0.6971	0.35411	0.17208	0.10567	0.08162			1385.6	0.13472			1385.6	0.72888
1385.8	2.28587	1.59362	0.89176	0.47541	0.34885			1385.8	0.69741	0.35433	0.1722	0.10575	0.08168			1385.8	0.13378			1385.8	0.72899
1386	2.2866	1.5943	0.89229	0.47571	0.3491			1386	0.69771	0.35454	0.17232	0.10583	0.08175			1386	0.1316			1386	0.73398
1386.2	2.28733	1.59499	0.89282	0.47602	0.34935			1386.2	0.69802	0.35476	0.17244	0.10591	0.08181			1386.2	0.13533			1386.2	0.72772
1386.4	2.28805	1.59567	0.89335	0.47633	0.34959			1386.4	0.69833	0.35497	0.17256	0.10599	0.08187			1386.4	0.13594			1386.4	0.72935
1386.6	2.28878	1.59635	0.89388	0.47663	0.34984			1386.6	0.69864	0.35519	0.17269	0.10607	0.08194			1386.6	0.13339			1386.6	0.72895
1386.8	2.2895	1.59703	0.89441	0.47694	0.35009			1386.8	0.69894	0.3554	0.17281	0.10615	0.082			1386.8	0.13235			1386.8	0.72873
1387	2.29022	1.59771	0.89494	0.47724	0.35033			1387	0.69925	0.35562	0.17293	0.10623	0.08206			1387	0.13604			1387	0.7333
1387.2	2.29094	1.59839	0.89547	0.47755	0.35058			1387.2	0.69956	0.35583	0.17305	0.10631	0.08213			1387.2	0.13			1387.2	0.7325
1387.4	2.29166	1.59907	0.896	0.47786	0.35083			1387.4	0.69986	0.35605	0.17317	0.10639	0.08219			1387.4	0.13334			1387.4	0.7377
1387.6	2.29238	1.59975	0.89652	0.47816	0.35107			1387.6	0.70017	0.35626	0.17329	0.10647	0.08226			1387.6	0.13627			1387.6	0.73176
1387.8	2.2931	1.60042	0.89705	0.47847	0.35132			1387.8	0.70048	0.35647	0.17341	0.10655	0.08232			1387.8	0.13579			1387.8	0.73385
1388	2.29382	1.6011	0.89758	0.47877	0.35157			1388	0.70078	0.35669	0.17353	0.10663	0.08238			1388	0.13546			1388	0.73151
1388.2	2.29454	1.60178	0.89811	0.47908	0.35181			1388.2	0.70109	0.3569	0.17366	0.10671	0.08245			1388.2	0.13603			1388.2	0.73192
1388.4	2.29525	1.60245	0.89863	0.47938	0.35206			1388.4	0.70139	0.35712	0.17378	0.10679	0.08251			1388.4	0.13721			1388.4	0.73871
1388.6	2.29597	1.60313	0.89916	0.47969	0.35231			1388.6	0.7017	0.35733	0.1739	0.10687	0.08257			1388.6	0.13569			1388.6	0.73307
1388.8	2.29668	1.6038	0.89969	0.47999	0.35255			1388.8	0.702	0.35754	0.17402	0.10695	0.08264			1388.8	0.13555			1388.8	0.73504
1389	2.29739	1.60448	0.90021	0.48029	0.3528			1389	0.70231	0.35776	0.17414	0.10703	0.0827			1389	0.13393			1389	0.73812
1389.2	2.2981	1.60515	0.90074	0.4806	0.35305			1389.2	0.70261	0.35797	0.17426	0.10711	0.08276			1389.2	0.13429			1389.2	0.73323
1389.4	2.29881	1.60582	0.90126	0.4809	0.35329			1389.4	0.70291	0.35819	0.17438	0.10719	0.08283			1389.4	0.13838			1389.4	0.73949
1389.6	2.29952	1.60649	0.90179	0.48121	0.35354			1389.6	0.70322	0.3584	0.1745	0.10727	0.08289			1389.6	0.13519			1389.6	0.7374
1389.8	2.30023	1.60716	0.90231	0.48151	0.35379			1389.8	0.70352	0.35861	0.17462	0.10735	0.08296			1389.8	0.13618			1389.8	0.73757
1390	2.30094	1.60783	0.90284	0.48182	0.35403			1390	0.70382	0.35883	0.17474	0.10743	0.08302			1390	0.13536			1390	0.7363
1390.2	2.30165	1.6085	0.90336	0.48212	0.35428			1390.2	0.70413	0.35904	0.17487	0.10751	0.08308			1390.2	0.13776			1390.2	0.73688
1390.4	2.30235	1.60917	0.90389	0.48242	0.35452			1390.4	0.70443	0.35925	0.17499	0.10759	0.08315			1390.4	0.13738			1390.4	0.73715
1390.6	2.30306	1.60984	0.90441	0.48273	0.35477			1390.6	0.70473	0.35946	0.17511	0.10767	0.08321			1390.6	0.13389			1390.6	0.74173
1390.8	2.30376	1.61051	0.90493	0.48303	0.35502			1390.8	0.70503	0.35968	0.17523	0.10775	0.08327			1390.8	0.13632			1390.8	0.74041
1391	2.30447	1.61118	0.90546	0.48333	0.35526			1391	0.70533	0.35989	0.17535	0.10783	0.08334			1391	0.13608			1391	0.73684
1391.2	2.30517	1.61184	0.90598	0.48364	0.35551			1391.2	0.70563	0.3601	0.17547	0.10791	0.0834			1391.2	0.13556			1391.2	0.74021
1391.4	2.30587	1.61251	0.9065	0.48394	0.35575			1391.4	0.70593	0.36032	0.17559	0.10799	0.08346			1391.4	0.13621			1391.4	0.73705
1391.6	2.30657	1.61317	0.90703	0.48424	0.356			1391.6	0.70623	0.36053	0.17571	0.10807	0.08353			1391.6	0.13712			1391.6	0.73847
1391.8	2.30727	1.61384	0.90755	0.48455	0.35624			1391.8	0.70654	0.36074	0.17583	0.10815	0.08359			1391.8	0.13395			1391.8	0.74052
1392	2.30797	1.6145	0.90807	0.48485	0.35649			1392	0.70684	0.36095	0.17595	0.10823	0.08366			1392	0.13845			1392	0.73758
1392.2	2.30866	1.61516	0.90859	0.48515	0.35673			1392.2	0.70714	0.36117	0.17607	0.10831	0.08372			1392.2	0.13878			1392.2	0.74008
1392.4	2.30936	1.61583	0.90912	0.48546	0.35698			1392.4	0.70743	0.36138	0.17619	0.10839	0.08378			1392.4	0.13402			1392.4	0.74284
1392.6	2.31006	1.61649	0.90964	0.48576	0.35723			1392.6	0.70773	0.36159	0.17631	0.10847	0.08385			1392.6	0.13774			1392.6	0.74022
1392.8	2.31075	1.61715	0.91016	0.48606	0.35747			1392.8	0.70803	0.3618	0.17643	0.10855	0.08391			1392.8	0.13307			1392.8	0.74207
1393	2.31144	1.61781	0.91068	0.48636	0.35772			1393	0.70833	0.36201	0.17656	0.10863	0.08397			1393	0.13672			1393	0.74247
1393.2	2.31214	1.61847	0.9112	0.48667	0.35796			1393.2	0.70863	0.36223	0.17668	0.10871	0.08404			1393.2	0.14059			1393.2	0.74432
1393.4	2.31283	1.61913	0.91172	0.48697	0.35821			1393.4	0.70893	0.36244	0.1768	0.10879	0.0841			1393.4	0.13509			1393.4	0.74285
1393.6	2.31352	1.61979	0.91224	0.48727	0.35845			1393.6	0.70923	0.36265	0.17692	0.10887	0.08416			1393.6	0.14013			1393.6	0.74743
1393.8	2.31421	1.62045	0.91276	0.48757	0.3587			1393.8	0.70952	0.36286	0.17704	0.10895	0.08423			1393.8	0.13663			1393.8	0.74781
1394	2.3149	1.62111	0.91328	0.48787	0.35894			1394	0.70982	0.36307	0.17716	0.10903	0.08429			1394	0.13617			1394	0.74551
1394.2	2.31559	1.62176	0.9138	0.48818	0.35919			1394.2	0.71012	0.36328	0.17728	0.10911	0.08435			1394.2	0.13776			1394.2	0.7483
1394.4	2.31627	1.62242	0.91432	0.48848	0.35943			1394.4	0.71041	0.36349	0.1774	0.10919	0.08442			1394.4	0.13739			1394.4	0.74606
1394.6	2.31696	1.62308	0.91484	0.48878	0.35968			1394.6	0.71071	0.3637	0.17752	0.10927	0.08448			1394.6	0.14026			1394.6	0.74608
1394.8	2.31765	1.62373	0.91536	0.48908	0.35992			1394.8	0.71101	0.36392	0.17764	0.10935	0.08454			1394.8	0.14199			1394.8	0.74609
1395	2.31833	1.62439	0.91587	0.48938	0.36017			1395	0.7113	0.36413	0.17776	0.10943	0.08461			1395	0.13773			1395	0.74594
1395.2	2.31901	1.62504	0.91639	0.48968	0.36041			1395.2	0.7116	0.36434	0.17788	0.10951	0.08467			1395.2	0.13834			1395.2	0.74645
1395.4	2.3197	1.62569	0.91691	0.48998	0.36066			1395.4	0.71189	0.36455	0.178	0.10959	0.08474			1395.4	0.1425			1395.4	0.74507
1395.6	2.32038	1.62635	0.91743	0.49028	0.3609			1395.6	0.71219	0.36476	0.17812	0.10967	0.0848			1395.6	0.14055			1395.6	0.74972
1395.8	2.32106	1.627	0.91795	0.49058	0.36114			1395.8	0.71248	0.36497	0.17824	0.10975	0.08486			1395.8	0.13919			1395.8	0.74783
1396	2.32174	1.62765	0.91846	0.49089	0.36139			1396	0.71278	0.36518	0.17836	0.10983	0.08493			1396	0.1442			1396	0.74779
1396.2	2.32242	1.6283	0.91898	0.49119	0.36163			1396.2	0.71307	0.36539	0.17848	0.10991	0.08499			1396.2	0.13763			1396.2	0.74615
1396.4	2.3231	1.62895	0.9195	0.49149	0.36188			1396.4	0.71337	0.3656	0.1786	0.10999	0.08505			1396.4	0.13974			1396.4	0.75287
1396.6	2.32377	1.6296	0.92001	0.49179	0.36212			1396.6	0.71366	0.36581	0.17872	0.11007	0.08512			1396.6	0.14313			1396.6	0.75056
1396.8	2.32445	1.63025	0.92053	0.49209	0.36237			1396.8	0.71396	0.36602	0.17884	0.11015	0.08518			1396.8	0.13965			1396.8	0.75029
1397	2.32512	1.6309	0.92104	0.49239	0.36261			1397	0.71425	0.36623	0.17896	0.11023	0.08524			1397	0.1432			1397	0.74813
1397.2	2.3258	1.63155	0.92156	0.49269	0.36285			1397.2	0.71454	0.36644	0.17908	0.11031	0.08531			1397.2	0.14084			1397.2	0.74838
1397.4	2.32647	1.63219	0.92208	0.49299	0.3631			1397.4	0.71483	0.36665	0.1792	0.11039	0.08537			1397.4	0.13803			1397.4	0.75189
1397.6	2.32714	1.63284	0.92259	0.49329	0.36334			1397.6	0.71513	0.36686	0.17932	0.11047	0.08543			1397.6	0.14103			1397.6	0.74829
1397.8	2.32782	1.63348	0.92311	0.49359	0.36359			1397.8	0.71542	0.36707	0.17944	0.11055	0.0855			1397.8	0.14252			1397.8	0.75295
1398	2.32849	1.63413	0.92362	0.49389	0.36383			1398	0.71571	0.36728	0.17956	0.11063	0.08556			1398	0.14132			1398	0.75163
1398.2	2.32916	1.63477	0.92413	0.49419	0.36407			1398.2	0.716	0.36749	0.17968	0.11071	0.08562			1398.2	0.14278			1398.2	0.75082
1398.4	2.32983	1.63542	0.92465	0.49449	0.36432			1398.4	0.71629	0.3677	0.1798	0.11078	0.08569			1398.4	0.14329			1398.4	0.75281
1398.6	2.33049	1.63606	0.92516	0.49478	0.36456			1398.6	0.71659	0.36791	0.17992	0.11086	0.08575			1398.6	0.14124			1398.6	0.75683
1398.8	2.33116	1.63671	0.92568	0.49508	0.36481			1398.8	0.71688	0.36812	0.18004	0.11094	0.08581			1398.8	0.14016			1398.8	0.75399
1399	2.33183	1.63735	0.92619	0.49538	0.36505			1399	0.71717	0.36832	0.18016	0.11102	0.08588			1399	0.13932			1399	0.75814
1399.2	2.33249	1.63799	0.9267	0.49568	0.36529			1399.2	0.71746	0.36853	0.18028	0.1111	0.08594			1399.2	0.13758			1399.2	0.75378
1399.4	2.33316	1.63863	0.92722	0.49598	0.36554			1399.4	0.71775	0.36874	0.1804	0.11118	0.086			1399.4	0.13896			1399.4	0.75567
1399.6	2.33382	1.63927	0.92773	0.49628	0.36578			1399.6	0.71804	0.36895	0.18052	0.11126	0.08607			1399.6	0.14061			1399.6	0.75385
1399.8	2.33448	1.63991	0.92824	0.49658	0.36602			1399.8	0.71833	0.36916	0.18064	0.11134	0.08613			1399.8	0.14209			1399.8	0.7552
1400	2.33515	1.64055	0.92875	0.49688	0.36627			1400	0.71862	0.36937	0.18076	0.11142	0.0862			1400	0.14491			1400	0.75259
1400.2	2.33581	1.64119	0.92926	0.49718	0.36651			1400.2	0.71891	0.36958	0.18087	0.1115	0.08626			1400.2	0.14132			1400.2	0.75432
1400.4	2.33647	1.64183	0.92978	0.49747	0.36675			1400.4	0.71919	0.36978	0.18099	0.11158	0.08632			1400.4	0.14195			1400.4	0.7539
1400.6	2.33713	1.64246	0.93029	0.49777	0.367			1400.6	0.71948	0.36999	0.18111	0.11166	0.08639			1400.6	0.13846			1400.6	0.75568
1400.8	2.33778	1.6431	0.9308	0.49807	0.36724			1400.8	0.71977	0.3702	0.18123	0.11174	0.08645			1400.8	0.14539			1400.8	0.75775
1401	2.33844	1.64374	0.93131	0.49837	0.36748			1401	0.72006	0.37041	0.18135	0.11182	0.08651			1401	0.14564			1401	0.75807
1401.2	2.3391	1.64437	0.93182	0.49867	0.36773			1401.2	0.72035	0.37062	0.18147	0.1119	0.08658			1401.2	0.13772			1401.2	0.76005
1401.4	2.33975	1.64501	0.93233	0.49896	0.36797			1401.4	0.72063	0.37082	0.18159	0.11198	0.08664			1401.4	0.14467			1401.4	0.75784
1401.6	2.34041	1.64564	0.93284	0.49926	0.36821			1401.6	0.72092	0.37103	0.18171	0.11206	0.0867			1401.6	0.14016			1401.6	0.7577
1401.8	2.34106	1.64628	0.93335	0.49956	0.36846			1401.8	0.72121	0.37124	0.18183	0.11214	0.08677			1401.8	0.14345			1401.8	0.75836
1402	2.34171	1.64691	0.93386	0.49986	0.3687			1402	0.7215	0.37145	0.18195	0.11222	0.08683			1402	0.14202			1402	0.75907
1402.2	2.34237	1.64754	0.93437	0.50015	0.36894			1402.2	0.72178	0.37165	0.18207	0.1123	0.08689			1402.2	0.14363			1402.2	0.76076
1402.4	2.34302	1.64817	0.93488	0.50045	0.36918			1402.4	0.72207	0.37186	0.18219	0.11238	0.08696			1402.4	0.1429			1402.4	0.75931
1402.6	2.34367	1.6488	0.93539	0.50075	0.36943			1402.6	0.72235	0.37207	0.18231	0.11245	0.08702			1402.6	0.14337			1402.6	0.75921
1402.8	2.34432	1.64944	0.9359	0.50104	0.36967			1402.8	0.72264	0.37228	0.18243	0.11253	0.08708			1402.8	0.1474			1402.8	0.76289
1403	2.34497	1.65007	0.9364	0.50134	0.36991			1403	0.72293	0.37248	0.18254	0.11261	0.08715			1403	0.14255			1403	0.75954
1403.2	2.34561	1.65069	0.93691	0.50164	0.37015			1403.2	0.72321	0.37269	0.18266	0.11269	0.08721			1403.2	0.14718			1403.2	0.7588
1403.4	2.34626	1.65132	0.93742	0.50194	0.3704			1403.4	0.7235	0.3729	0.18278	0.11277	0.08727			1403.4	0.14435			1403.4	0.76315
1403.6	2.34691	1.65195	0.93793	0.50223	0.37064			1403.6	0.72378	0.3731	0.1829	0.11285	0.08734			1403.6	0.14398			1403.6	0.76031
1403.8	2.34755	1.65258	0.93844	0.50253	0.37088			1403.8	0.72406	0.37331	0.18302	0.11293	0.0874			1403.8	0.1454			1403.8	0.76047
1404	2.3482	1.65321	0.93894	0.50282	0.37112			1404	0.72435	0.37352	0.18314	0.11301	0.08746			1404	0.14311			1404	0.76241
1404.2	2.34884	1.65383	0.93945	0.50312	0.37137			1404.2	0.72463	0.37372	0.18326	0.11309	0.08753			1404.2	0.14402			1404.2	0.76317
1404.4	2.34948	1.65446	0.93996	0.50342	0.37161			1404.4	0.72492	0.37393	0.18338	0.11317	0.08759			1404.4	0.14618			1404.4	0.76661
1404.6	2.35012	1.65509	0.94046	0.50371	0.37185			1404.6	0.7252	0.37414	0.1835	0.11325	0.08765			1404.6	0.1423			1404.6	0.76766
1404.8	2.35076	1.65571	0.94097	0.50401	0.37209			1404.8	0.72548	0.37434	0.18362	0.11333	0.08772			1404.8	0.14039			1404.8	0.76775
1405	2.3514	1.65633	0.94147	0.5043	0.37233			1405	0.72577	0.37455	0.18373	0.11341	0.08778			1405	0.14217			1405	0.76575
1405.2	2.35204	1.65696	0.94198	0.5046	0.37258			1405.2	0.72605	0.37476	0.18385	0.11349	0.08784			1405.2	0.14734			1405.2	0.75866
1405.4	2.35268	1.65758	0.94249	0.5049	0.37282			1405.4	0.72633	0.37496	0.18397	0.11357	0.08791			1405.4	0.14832			1405.4	0.76249
1405.6	2.35332	1.6582	0.94299	0.50519	0.37306			1405.6	0.72661	0.37517	0.18409	0.11364	0.08797			1405.6	0.14366			1405.6	0.76568
1405.8	2.35396	1.65883	0.9435	0.50549	0.3733			1405.8	0.72689	0.37537	0.18421	0.11372	0.08803			1405.8	0.14613			1405.8	0.76603
1406	2.35459	1.65945	0.944	0.50578	0.37354			1406	0.72718	0.37558	0.18433	0.1138	0.0881			1406	0.14268			1406	0.76285
1406.2	2.35523	1.66007	0.94451	0.50608	0.37379			1406.2	0.72746	0.37578	0.18445	0.11388	0.08816			1406.2	0.13937			1406.2	0.76713
1406.4	2.35586	1.66069	0.94501	0.50637	0.37403			1406.4	0.72774	0.37599	0.18457	0.11396	0.08822			1406.4	0.14322			1406.4	0.76613
1406.6	2.35649	1.66131	0.94551	0.50667	0.37427			1406.6	0.72802	0.3762	0.18468	0.11404	0.08829			1406.6	0.14687			1406.6	0.77025
1406.8	2.35712	1.66193	0.94602	0.50696	0.37451			1406.8	0.7283	0.3764	0.1848	0.11412	0.08835			1406.8	0.14613			1406.8	0.76627
1407	2.35776	1.66254	0.94652	0.50726	0.37475			1407	0.72858	0.37661	0.18492	0.1142	0.08841			1407	0.14436			1407	0.76954
1407.2	2.35839	1.66316	0.94702	0.50755	0.37499			1407.2	0.72886	0.37681	0.18504	0.11428	0.08847			1407.2	0.14509			1407.2	0.76858
1407.4	2.35902	1.66378	0.94753	0.50785	0.37524			1407.4	0.72914	0.37702	0.18516	0.11436	0.08854			1407.4	0.14677			1407.4	0.76721
1407.6	2.35964	1.6644	0.94803	0.50814	0.37548			1407.6	0.72942	0.37722	0.18528	0.11444	0.0886			1407.6	0.14693			1407.6	0.77172
1407.8	2.36027	1.66501	0.94853	0.50843	0.37572			1407.8	0.7297	0.37743	0.1854	0.11452	0.08866			1407.8	0.14908			1407.8	0.76994
1408	2.3609	1.66563	0.94903	0.50873	0.37596			1408	0.72998	0.37763	0.18551	0.1146	0.08873			1408	0.14801			1408	0.76892
1408.2	2.36153	1.66624	0.94954	0.50902	0.3762			1408.2	0.73026	0.37784	0.18563	0.11467	0.08879			1408.2	0.14652			1408.2	0.77359
1408.4	2.36215	1.66686	0.95004	0.50932	0.37644			1408.4	0.73053	0.37804	0.18575	0.11475	0.08885			1408.4	0.14634			1408.4	0.77277
1408.6	2.36278	1.66747	0.95054	0.50961	0.37668			1408.6	0.73081	0.37824	0.18587	0.11483	0.08892			1408.6	0.14664			1408.6	0.77405
1408.8	2.3634	1.66808	0.95104	0.5099	0.37692			1408.8	0.73109	0.37845	0.18599	0.11491	0.08898			1408.8	0.1452			1408.8	0.77041
1409	2.36402	1.66869	0.95154	0.5102	0.37716			1409	0.73137	0.37865	0.18611	0.11499	0.08904			1409	0.14637			1409	0.77567
1409.2	2.36464	1.66931	0.95204	0.51049	0.37741			1409.2	0.73165	0.37886	0.18622	0.11507	0.08911			1409.2	0.14414			1409.2	0.77128
1409.4	2.36527	1.66992	0.95254	0.51078	0.37765			1409.4	0.73192	0.37906	0.18634	0.11515	0.08917			1409.4	0.14914			1409.4	0.77518
1409.6	2.36589	1.67053	0.95304	0.51108	0.37789			1409.6	0.7322	0.37927	0.18646	0.11523	0.08923			1409.6	0.14885			1409.6	0.77398
1409.8	2.36651	1.67114	0.95354	0.51137	0.37813			1409.8	0.73248	0.37947	0.18658	0.11531	0.0893			1409.8	0.14809			1409.8	0.77112
1410	2.36712	1.67175	0.95404	0.51166	0.37837			1410	0.73275	0.37967	0.1867	0.11539	0.08936			1410	0.1462			1410	0.7748
1410.2	2.36774	1.67236	0.95454	0.51196	0.37861			1410.2	0.73303	0.37988	0.18682	0.11547	0.08942			1410.2	0.14298			1410.2	0.77271
1410.4	2.36836	1.67297	0.95504	0.51225	0.37885			1410.4	0.73331	0.38008	0.18693	0.11554	0.08949			1410.4	0.15082			1410.4	0.774
1410.6	2.36898	1.67357	0.95554	0.51254	0.37909			1410.6	0.73358	0.38028	0.18705	0.11562	0.08955			1410.6	0.14824			1410.6	0.77079
1410.8	2.36959	1.67418	0.95604	0.51284	0.37933			1410.8	0.73386	0.38049	0.18717	0.1157	0.08961			1410.8	0.15225			1410.8	0.77199
1411	2.37021	1.67479	0.95654	0.51313	0.37957			1411	0.73413	0.38069	0.18729	0.11578	0.08968			1411	0.14767			1411	0.77872
1411.2	2.37082	1.67539	0.95704	0.51342	0.37981			1411.2	0.73441	0.38089	0.18741	0.11586	0.08974			1411.2	0.14427			1411.2	0.77866
1411.4	2.37143	1.676	0.95753	0.51371	0.38005			1411.4	0.73468	0.3811	0.18752	0.11594	0.0898			1411.4	0.14622			1411.4	0.78161
1411.6	2.37204	1.6766	0.95803	0.51401	0.38029			1411.6	0.73496	0.3813	0.18764	0.11602	0.08987			1411.6	0.14843			1411.6	0.7795
1411.8	2.37266	1.67721	0.95853	0.5143	0.38053			1411.8	0.73523	0.3815	0.18776	0.1161	0.08993			1411.8	0.14971			1411.8	0.77665
1412	2.37327	1.67781	0.95903	0.51459	0.38077			1412	0.7355	0.38171	0.18788	0.11618	0.08999			1412	0.15043			1412	0.77733
1412.2	2.37388	1.67841	0.95952	0.51488	0.38101			1412.2	0.73578	0.38191	0.188	0.11626	0.09005			1412.2	0.14736			1412.2	0.77856
1412.4	2.37448	1.67902	0.96002	0.51517	0.38125			1412.4	0.73605	0.38211	0.18811	0.11634	0.09012			1412.4	0.14689			1412.4	0.77768
1412.6	2.37509	1.67962	0.96052	0.51547	0.38149			1412.6	0.73633	0.38231	0.18823	0.11641	0.09018			1412.6	0.14396			1412.6	0.77683
1412.8	2.3757	1.68022	0.96101	0.51576	0.38173			1412.8	0.7366	0.38252	0.18835	0.11649	0.09024			1412.8	0.14976			1412.8	0.78
1413	2.37631	1.68082	0.96151	0.51605	0.38197			1413	0.73687	0.38272	0.18847	0.11657	0.09031			1413	0.14918			1413	0.77789
1413.2	2.37691	1.68142	0.96201	0.51634	0.38221			1413.2	0.73714	0.38292	0.18858	0.11665	0.09037			1413.2	0.14822			1413.2	0.77866
1413.4	2.37752	1.68202	0.9625	0.51663	0.38245			1413.4	0.73742	0.38312	0.1887	0.11673	0.09043			1413.4	0.14943			1413.4	0.77628
1413.6	2.37812	1.68262	0.963	0.51692	0.38269			1413.6	0.73769	0.38333	0.18882	0.11681	0.0905			1413.6	0.14727			1413.6	0.78078
1413.8	2.37872	1.68322	0.96349	0.51721	0.38293			1413.8	0.73796	0.38353	0.18894	0.11689	0.09056			1413.8	0.14876			1413.8	0.77709
1414	2.37933	1.68382	0.96399	0.5175	0.38317			1414	0.73823	0.38373	0.18906	0.11697	0.09062			1414	0.15131			1414	0.78328
1414.2	2.37993	1.68442	0.96448	0.51779	0.38341			1414.2	0.7385	0.38393	0.18917	0.11705	0.09069			1414.2	0.14887			1414.2	0.78616
1414.4	2.38053	1.68501	0.96498	0.51809	0.38365			1414.4	0.73877	0.38413	0.18929	0.11712	0.09075			1414.4	0.15067			1414.4	0.78389
1414.6	2.38113	1.68561	0.96547	0.51838	0.38389			1414.6	0.73904	0.38434	0.18941	0.1172	0.09081			1414.6	0.15032			1414.6	0.77383
1414.8	2.38173	1.6862	0.96597	0.51867	0.38413			1414.8	0.73931	0.38454	0.18953	0.11728	0.09088			1414.8	0.15049			1414.8	0.78091
1415	2.38233	1.6868	0.96646	0.51896	0.38437			1415	0.73958	0.38474	0.18964	0.11736	0.09094			1415	0.15203			1415	0.77962
1415.2	2.38292	1.68739	0.96695	0.51925	0.38461			1415.2	0.73986	0.38494	0.18976	0.11744	0.091			1415.2	0.14793			1415.2	0.78063
1415.4	2.38352	1.68799	0.96745	0.51954	0.38485			1415.4	0.74012	0.38514	0.18988	0.11752	0.09106			1415.4	0.14895			1415.4	0.78014
1415.6	2.38412	1.68858	0.96794	0.51983	0.38509			1415.6	0.74039	0.38534	0.19	0.1176	0.09113			1415.6	0.15015			1415.6	0.7786
1415.8	2.38471	1.68918	0.96843	0.52012	0.38533			1415.8	0.74066	0.38554	0.19011	0.11768	0.09119			1415.8	0.14911			1415.8	0.78184
1416	2.3853	1.68977	0.96892	0.52041	0.38557			1416	0.74093	0.38574	0.19023	0.11776	0.09125			1416	0.14883			1416	0.78541
1416.2	2.3859	1.69036	0.96942	0.5207	0.38581			1416.2	0.7412	0.38595	0.19035	0.11783	0.09132			1416.2	0.15018			1416.2	0.78444
1416.4	2.38649	1.69095	0.96991	0.52099	0.38604			1416.4	0.74147	0.38615	0.19047	0.11791	0.09138			1416.4	0.14999			1416.4	0.78447
1416.6	2.38708	1.69154	0.9704	0.52128	0.38628			1416.6	0.74174	0.38635	0.19058	0.11799	0.09144			1416.6	0.14894			1416.6	0.78396
1416.8	2.38767	1.69213	0.97089	0.52157	0.38652			1416.8	0.74201	0.38655	0.1907	0.11807	0.09151			1416.8	0.15172			1416.8	0.78542
1417	2.38826	1.69272	0.97138	0.52186	0.38676			1417	0.74227	0.38675	0.19082	0.11815	0.09157			1417	0.15178			1417	0.78596
1417.2	2.38885	1.69331	0.97187	0.52215	0.387			1417.2	0.74254	0.38695	0.19093	0.11823	0.09163			1417.2	0.15022			1417.2	0.78833
1417.4	2.38944	1.6939	0.97237	0.52243	0.38724			1417.4	0.74281	0.38715	0.19105	0.11831	0.0917			1417.4	0.15143			1417.4	0.78652
1417.6	2.39003	1.69449	0.97286	0.52272	0.38748			1417.6	0.74308	0.38735	0.19117	0.11839	0.09176			1417.6	0.15066			1417.6	0.78817
1417.8	2.39062	1.69507	0.97335	0.52301	0.38772			1417.8	0.74334	0.38755	0.19129	0.11846	0.09182			1417.8	0.15249			1417.8	0.78898
1418	2.3912	1.69566	0.97384	0.5233	0.38796			1418	0.74361	0.38775	0.1914	0.11854	0.09188			1418	0.15217			1418	0.78572
1418.2	2.39179	1.69625	0.97433	0.52359	0.38819			1418.2	0.74388	0.38795	0.19152	0.11862	0.09195			1418.2	0.14868			1418.2	0.78995
1418.4	2.39237	1.69683	0.97482	0.52388	0.38843			1418.4	0.74414	0.38815	0.19164	0.1187	0.09201			1418.4	0.15424			1418.4	0.79016
1418.6	2.39296	1.69742	0.97531	0.52417	0.38867			1418.6	0.74441	0.38835	0.19175	0.11878	0.09207			1418.6	0.15525			1418.6	0.78836
1418.8	2.39354	1.698	0.9758	0.52446	0.38891			1418.8	0.74467	0.38855	0.19187	0.11886	0.09214			1418.8	0.15204			1418.8	0.79414
1419	2.39412	1.69859	0.97628	0.52474	0.38915			1419	0.74494	0.38875	0.19199	0.11894	0.0922			1419	0.15334			1419	0.78828
1419.2	2.3947	1.69917	0.97677	0.52503	0.38939			1419.2	0.7452	0.38895	0.19211	0.11902	0.09226			1419.2	0.1517			1419.2	0.79427
1419.4	2.39529	1.69975	0.97726	0.52532	0.38962			1419.4	0.74547	0.38915	0.19222	0.11909	0.09233			1419.4	0.14986			1419.4	0.78774
1419.6	2.39587	1.70034	0.97775	0.52561	0.38986			1419.6	0.74573	0.38935	0.19234	0.11917	0.09239			1419.6	0.15684			1419.6	0.78966
1419.8	2.39644	1.70092	0.97824	0.5259	0.3901			1419.8	0.746	0.38955	0.19246	0.11925	0.09245			1419.8	0.15235			1419.8	0.78966
1420	2.39702	1.7015	0.97873	0.52618	0.39034			1420	0.74626	0.38975	0.19257	0.11933	0.09251			1420	0.15113			1420	0.78935
1420.2	2.3976	1.70208	0.97921	0.52647	0.39058			1420.2	0.74653	0.38995	0.19269	0.11941	0.09258			1420.2	0.15306			1420.2	0.79237
1420.4	2.39818	1.70266	0.9797	0.52676	0.39081			1420.4	0.74679	0.39015	0.19281	0.11949	0.09264			1420.4	0.15103			1420.4	0.79061
1420.6	2.39875	1.70324	0.98019	0.52705	0.39105			1420.6	0.74705	0.39034	0.19292	0.11957	0.0927			1420.6	0.15259			1420.6	0.79107
1420.8	2.39933	1.70382	0.98067	0.52733	0.39129			1420.8	0.74732	0.39054	0.19304	0.11964	0.09277			1420.8	0.15192			1420.8	0.79384
1421	2.3999	1.7044	0.98116	0.52762	0.39153			1421	0.74758	0.39074	0.19316	0.11972	0.09283			1421	0.15184			1421	0.79487
1421.2	2.40048	1.70497	0.98165	0.52791	0.39177			1421.2	0.74784	0.39094	0.19327	0.1198	0.09289			1421.2	0.15298			1421.2	0.7934
1421.4	2.40105	1.70555	0.98213	0.5282	0.392			1421.4	0.74811	0.39114	0.19339	0.11988	0.09296			1421.4	0.15153			1421.4	0.79608
1421.6	2.40162	1.70613	0.98262	0.52848	0.39224			1421.6	0.74837	0.39134	0.19351	0.11996	0.09302			1421.6	0.15389			1421.6	0.79595
1421.8	2.40219	1.7067	0.9831	0.52877	0.39248			1421.8	0.74863	0.39154	0.19362	0.12004	0.09308			1421.8	0.15636			1421.8	0.79583
1422	2.40277	1.70728	0.98359	0.52906	0.39272			1422	0.74889	0.39173	0.19374	0.12012	0.09314			1422	0.15196			1422	0.79692
1422.2	2.40334	1.70786	0.98408	0.52934	0.39295			1422.2	0.74915	0.39193	0.19386	0.12019	0.09321			1422.2	0.15382			1422.2	0.7971
1422.4	2.4039	1.70843	0.98456	0.52963	0.39319			1422.4	0.74942	0.39213	0.19397	0.12027	0.09327			1422.4	0.15094			1422.4	0.79643
1422.6	2.40447	1.709	0.98505	0.52992	0.39343			1422.6	0.74968	0.39233	0.19409	0.12035	0.09333			1422.6	0.15752			1422.6	0.79624
1422.8	2.40504	1.70958	0.98553	0.5302	0.39367			1422.8	0.74994	0.39253	0.19421	0.12043	0.0934			1422.8	0.15185			1422.8	0.7972
1423	2.40561	1.71015	0.98601	0.53049	0.3939			1423	0.7502	0.39272	0.19432	0.12051	0.09346			1423	0.15157			1423	0.79774
1423.2	2.40617	1.71072	0.9865	0.53077	0.39414			1423.2	0.75046	0.39292	0.19444	0.12059	0.09352			1423.2	0.1576			1423.2	0.79696
1423.4	2.40674	1.7113	0.98698	0.53106	0.39438			1423.4	0.75072	0.39312	0.19456	0.12067	0.09358			1423.4	0.15487			1423.4	0.79694
1423.6	2.4073	1.71187	0.98747	0.53135	0.39462			1423.6	0.75098	0.39332	0.19467	0.12074	0.09365			1423.6	0.15585			1423.6	0.80211
1423.8	2.40787	1.71244	0.98795	0.53163	0.39485			1423.8	0.75124	0.39352	0.19479	0.12082	0.09371			1423.8	0.15586			1423.8	0.79758
1424	2.40843	1.71301	0.98843	0.53192	0.39509			1424	0.7515	0.39371	0.1949	0.1209	0.09377			1424	0.15748			1424	0.79973
1424.2	2.40899	1.71358	0.98891	0.5322	0.39533			1424.2	0.75176	0.39391	0.19502	0.12098	0.09384			1424.2	0.15911			1424.2	0.79834
1424.4	2.40955	1.71415	0.9894	0.53249	0.39556			1424.4	0.75202	0.39411	0.19514	0.12106	0.0939			1424.4	0.15557			1424.4	0.80231
1424.6	2.41012	1.71472	0.98988	0.53277	0.3958			1424.6	0.75227	0.3943	0.19525	0.12114	0.09396			1424.6	0.15477			1424.6	0.79858
1424.8	2.41068	1.71528	0.99036	0.53306	0.39604			1424.8	0.75253	0.3945	0.19537	0.12121	0.09402			1424.8	0.1519			1424.8	0.7997
1425	2.41123	1.71585	0.99084	0.53334	0.39627			1425	0.75279	0.3947	0.19549	0.12129	0.09409			1425	0.15605			1425	0.80335
1425.2	2.41179	1.71642	0.99132	0.53363	0.39651			1425.2	0.75305	0.3949	0.1956	0.12137	0.09415			1425.2	0.15353			1425.2	0.8021
1425.4	2.41235	1.71698	0.99181	0.53391	0.39675			1425.4	0.75331	0.39509	0.19572	0.12145	0.09421			1425.4	0.15595			1425.4	0.79599
1425.6	2.41291	1.71755	0.99229	0.5342	0.39698			1425.6	0.75356	0.39529	0.19583	0.12153	0.09428			1425.6	0.15668			1425.6	0.80098
1425.8	2.41346	1.71812	0.99277	0.53448	0.39722			1425.8	0.75382	0.39549	0.19595	0.12161	0.09434			1425.8	0.15624			1425.8	0.79838
1426	2.41402	1.71868	0.99325	0.53477	0.39746			1426	0.75408	0.39568	0.19607	0.12168	0.0944			1426	0.15741			1426	0.8051
1426.2	2.41457	1.71925	0.99373	0.53505	0.39769			1426.2	0.75434	0.39588	0.19618	0.12176	0.09446			1426.2	0.15849			1426.2	0.80259
1426.4	2.41513	1.71981	0.99421	0.53534	0.39793			1426.4	0.75459	0.39608	0.1963	0.12184	0.09453			1426.4	0.15711			1426.4	0.80499
1426.6	2.41568	1.72037	0.99469	0.53562	0.39817			1426.6	0.75485	0.39627	0.19641	0.12192	0.09459			1426.6	0.15767			1426.6	0.79919
1426.8	2.41623	1.72094	0.99517	0.53591	0.3984			1426.8	0.75511	0.39647	0.19653	0.122	0.09465			1426.8	0.15511			1426.8	0.80262
1427	2.41679	1.7215	0.99565	0.53619	0.39864			1427	0.75536	0.39666	0.19665	0.12208	0.09472			1427	0.15616			1427	0.80353
1427.2	2.41734	1.72206	0.99613	0.53647	0.39888			1427.2	0.75562	0.39686	0.19676	0.12215	0.09478			1427.2	0.15813			1427.2	0.80855
1427.4	2.41789	1.72262	0.99661	0.53676	0.39911			1427.4	0.75587	0.39706	0.19688	0.12223	0.09484			1427.4	0.15678			1427.4	0.80433
1427.6	2.41844	1.72318	0.99709	0.53704	0.39935			1427.6	0.75613	0.39725	0.19699	0.12231	0.0949			1427.6	0.1581			1427.6	0.80315
1427.8	2.41899	1.72374	0.99756	0.53733	0.39958			1427.8	0.75638	0.39745	0.19711	0.12239	0.09497			1427.8	0.15584			1427.8	0.80727
1428	2.41953	1.7243	0.99804	0.53761	0.39982			1428	0.75664	0.39764	0.19723	0.12247	0.09503			1428	0.15681			1428	0.80876
1428.2	2.42008	1.72486	0.99852	0.53789	0.40006			1428.2	0.75689	0.39784	0.19734	0.12255	0.09509			1428.2	0.15163			1428.2	0.80312
1428.4	2.42063	1.72542	0.999	0.53818	0.40029			1428.4	0.75715	0.39803	0.19746	0.12262	0.09516			1428.4	0.15991			1428.4	0.80779
1428.6	2.42117	1.72598	0.99948	0.53846	0.40053			1428.6	0.7574	0.39823	0.19757	0.1227	0.09522			1428.6	0.15985			1428.6	0.80657
1428.8	2.42172	1.72653	0.99995	0.53874	0.40076			1428.8	0.75765	0.39842	0.19769	0.12278	0.09528			1428.8	0.16044			1428.8	0.80363
1429	2.42226	1.72709	1.00043	0.53903	0.401			1429	0.75791	0.39862	0.1978	0.12286	0.09534			1429	0.15866			1429	0.8036
1429.2	2.42281	1.72765	1.00091	0.53931	0.40123			1429.2	0.75816	0.39882	0.19792	0.12294	0.09541			1429.2	0.1572			1429.2	0.80516
1429.4	2.42335	1.7282	1.00139	0.53959	0.40147			1429.4	0.75841	0.39901	0.19803	0.12302	0.09547			1429.4	0.15474			1429.4	0.80732
1429.6	2.42389	1.72876	1.00186	0.53987	0.40171			1429.6	0.75867	0.39921	0.19815	0.12309	0.09553			1429.6	0.15612			1429.6	0.80647
1429.8	2.42443	1.72931	1.00234	0.54016	0.40194			1429.8	0.75892	0.3994	0.19827	0.12317	0.0956			1429.8	0.15668			1429.8	0.80664
1430	2.42498	1.72987	1.00281	0.54044	0.40218			1430	0.75917	0.39959	0.19838	0.12325	0.09566			1430	0.15772			1430	0.81136
1430.2	2.42552	1.73042	1.00329	0.54072	0.40241			1430.2	0.75942	0.39979	0.1985	0.12333	0.09572			1430.2	0.16069			1430.2	0.80506
1430.4	2.42606	1.73097	1.00377	0.541	0.40265			1430.4	0.75968	0.39998	0.19861	0.12341	0.09578			1430.4	0.16161			1430.4	0.80987
1430.6	2.42659	1.73153	1.00424	0.54129	0.40288			1430.6	0.75993	0.40018	0.19873	0.12349	0.09585			1430.6	0.15672			1430.6	0.81073
1430.8	2.42713	1.73208	1.00472	0.54157	0.40312			1430.8	0.76018	0.40037	0.19884	0.12356	0.09591			1430.8	0.15647			1430.8	0.80483
1431	2.42767	1.73263	1.00519	0.54185	0.40335			1431	0.76043	0.40057	0.19896	0.12364	0.09597			1431	0.15631			1431	0.81328
1431.2	2.42821	1.73318	1.00567	0.54213	0.40359			1431.2	0.76068	0.40076	0.19907	0.12372	0.09603			1431.2	0.15732			1431.2	0.80614
1431.4	2.42874	1.73373	1.00614	0.54241	0.40382			1431.4	0.76093	0.40096	0.19919	0.1238	0.0961			1431.4	0.15562			1431.4	0.81428
1431.6	2.42928	1.73428	1.00661	0.5427	0.40406			1431.6	0.76118	0.40115	0.1993	0.12388	0.09616			1431.6	0.15866			1431.6	0.81172
1431.8	2.42981	1.73483	1.00709	0.54298	0.40429			1431.8	0.76143	0.40134	0.19942	0.12395	0.09622			1431.8	0.15496			1431.8	0.8103
1432	2.43034	1.73538	1.00756	0.54326	0.40453			1432	0.76168	0.40154	0.19954	0.12403	0.09629			1432	0.15863			1432	0.80941
1432.2	2.43088	1.73593	1.00804	0.54354	0.40476			1432.2	0.76193	0.40173	0.19965	0.12411	0.09635			1432.2	0.15976			1432.2	0.81452
1432.4	2.43141	1.73648	1.00851	0.54382	0.405			1432.4	0.76218	0.40193	0.19977	0.12419	0.09641			1432.4	0.15968			1432.4	0.8169
1432.6	2.43194	1.73703	1.00898	0.5441	0.40523			1432.6	0.76243	0.40212	0.19988	0.12427	0.09647			1432.6	0.16242			1432.6	0.81113
1432.8	2.43247	1.73757	1.00945	0.54439	0.40547			1432.8	0.76268	0.40231	0.2	0.12434	0.09654			1432.8	0.16157			1432.8	0.81243
1433	2.433	1.73812	1.00993	0.54467	0.4057			1433	0.76293	0.40251	0.20011	0.12442	0.0966			1433	0.1564			1433	0.81274
1433.2	2.43353	1.73866	1.0104	0.54495	0.40594			1433.2	0.76318	0.4027	0.20023	0.1245	0.09666			1433.2	0.15881			1433.2	0.81537
1433.4	2.43406	1.73921	1.01087	0.54523	0.40617			1433.4	0.76343	0.40289	0.20034	0.12458	0.09672			1433.4	0.15974			1433.4	0.81422
1433.6	2.43459	1.73975	1.01134	0.54551	0.40641			1433.6	0.76368	0.40309	0.20046	0.12466	0.09679			1433.6	0.15632			1433.6	0.81747
1433.8	2.43511	1.7403	1.01182	0.54579	0.40664			1433.8	0.76393	0.40328	0.20057	0.12473	0.09685			1433.8	0.16023			1433.8	0.81665
1434	2.43564	1.74084	1.01229	0.54607	0.40688			1434	0.76417	0.40347	0.20069	0.12481	0.09691			1434	0.16025			1434	0.81517
1434.2	2.43617	1.74139	1.01276	0.54635	0.40711			1434.2	0.76442	0.40366	0.2008	0.12489	0.09697			1434.2	0.15603			1434.2	0.81381
1434.4	2.43669	1.74193	1.01323	0.54663	0.40735			1434.4	0.76467	0.40386	0.20092	0.12497	0.09704			1434.4	0.16265			1434.4	0.81625
1434.6	2.43722	1.74247	1.0137	0.54691	0.40758			1434.6	0.76492	0.40405	0.20103	0.12505	0.0971			1434.6	0.15855			1434.6	0.82453
1434.8	2.43774	1.74301	1.01417	0.54719	0.40781			1434.8	0.76516	0.40424	0.20115	0.12512	0.09716			1434.8	0.16233			1434.8	0.81417
1435	2.43826	1.74355	1.01464	0.54747	0.40805			1435	0.76541	0.40444	0.20126	0.1252	0.09723			1435	0.16002			1435	0.81969
1435.2	2.43878	1.7441	1.01511	0.54775	0.40828			1435.2	0.76566	0.40463	0.20138	0.12528	0.09729			1435.2	0.16197			1435.2	0.81388
1435.4	2.43931	1.74464	1.01558	0.54803	0.40852			1435.4	0.7659	0.40482	0.20149	0.12536	0.09735			1435.4	0.15971			1435.4	0.82105
1435.6	2.43983	1.74518	1.01605	0.54831	0.40875			1435.6	0.76615	0.40501	0.20161	0.12544	0.09741			1435.6	0.16124			1435.6	0.82118
1435.8	2.44035	1.74571	1.01652	0.54859	0.40898			1435.8	0.7664	0.4052	0.20172	0.12551	0.09748			1435.8	0.16053			1435.8	0.81753
1436	2.44087	1.74625	1.01699	0.54887	0.40922			1436	0.76664	0.4054	0.20184	0.12559	0.09754			1436	0.16155			1436	0.82004
1436.2	2.44139	1.74679	1.01746	0.54915	0.40945			1436.2	0.76689	0.40559	0.20195	0.12567	0.0976			1436.2	0.16111			1436.2	0.82043
1436.4	2.4419	1.74733	1.01793	0.54943	0.40969			1436.4	0.76713	0.40578	0.20206	0.12575	0.09766			1436.4	0.16072			1436.4	0.81933
1436.6	2.44242	1.74787	1.01839	0.54971	0.40992			1436.6	0.76738	0.40597	0.20218	0.12583	0.09773			1436.6	0.16026			1436.6	0.82313
1436.8	2.44294	1.7484	1.01886	0.54999	0.41015			1436.8	0.76762	0.40616	0.20229	0.1259	0.09779			1436.8	0.16075			1436.8	0.81672
1437	2.44345	1.74894	1.01933	0.55027	0.41039			1437	0.76787	0.40636	0.20241	0.12598	0.09785			1437	0.16319			1437	0.82265
1437.2	2.44397	1.74947	1.0198	0.55054	0.41062			1437.2	0.76811	0.40655	0.20252	0.12606	0.09791			1437.2	0.16585			1437.2	0.82088
1437.4	2.44448	1.75001	1.02027	0.55082	0.41085			1437.4	0.76836	0.40674	0.20264	0.12614	0.09798			1437.4	0.16416			1437.4	0.82042
1437.6	2.445	1.75054	1.02073	0.5511	0.41109			1437.6	0.7686	0.40693	0.20275	0.12622	0.09804			1437.6	0.16246			1437.6	0.81854
1437.8	2.44551	1.75108	1.0212	0.55138	0.41132			1437.8	0.76884	0.40712	0.20287	0.12629	0.0981			1437.8	0.16391			1437.8	0.82346
1438	2.44602	1.75161	1.02167	0.55166	0.41155			1438	0.76909	0.40731	0.20298	0.12637	0.09816			1438	0.15825			1438	0.82143
1438.2	2.44653	1.75215	1.02213	0.55194	0.41179			1438.2	0.76933	0.4075	0.2031	0.12645	0.09823			1438.2	0.16035			1438.2	0.82382
1438.4	2.44705	1.75268	1.0226	0.55221	0.41202			1438.4	0.76957	0.4077	0.20321	0.12653	0.09829			1438.4	0.16028			1438.4	0.82656
1438.6	2.44756	1.75321	1.02307	0.55249	0.41225			1438.6	0.76982	0.40789	0.20332	0.1266	0.09835			1438.6	0.16108			1438.6	0.82222
1438.8	2.44807	1.75374	1.02353	0.55277	0.41249			1438.8	0.77006	0.40808	0.20344	0.12668	0.09842			1438.8	0.16118			1438.8	0.82659
1439	2.44857	1.75427	1.024	0.55305	0.41272			1439	0.7703	0.40827	0.20355	0.12676	0.09848			1439	0.1575			1439	0.82342
1439.2	2.44908	1.7548	1.02446	0.55333	0.41295			1439.2	0.77054	0.40846	0.20367	0.12684	0.09854			1439.2	0.16054			1439.2	0.82792
1439.4	2.44959	1.75533	1.02493	0.5536	0.41319			1439.4	0.77078	0.40865	0.20378	0.12692	0.0986			1439.4	0.16379			1439.4	0.82473
1439.6	2.4501	1.75586	1.02539	0.55388	0.41342			1439.6	0.77103	0.40884	0.2039	0.12699	0.09867			1439.6	0.16208			1439.6	0.82489
1439.8	2.4506	1.75639	1.02586	0.55416	0.41365			1439.8	0.77127	0.40903	0.20401	0.12707	0.09873			1439.8	0.16397			1439.8	0.82802
1440	2.45111	1.75692	1.02632	0.55444	0.41389			1440	0.77151	0.40922	0.20412	0.12715	0.09879			1440	0.16397			1440	0.82802
1440.2	2.45111	1.75692	1.02632	0.55444	0.41389			1440.2	0.77151	0.40922	0.20412	0.12715	0.09879			1440.2	0.1597			1440.2	0.82468
1440.4	2.45111	1.75692	1.02632	0.55444	0.41389			1440.4	0.77151	0.40922	0.20412	0.12715	0.09879			1440.4	0.16365			1440.4	0.82628
1440.6	2.45111	1.75692	1.02632	0.55444	0.41389			1440.6	0.77151	0.40922	0.20412	0.12715	0.09879			1440.6	0.15897			1440.6	0.82868
1440.8	2.45111	1.75692	1.02632	0.55444	0.41389			1440.8	0.77151	0.40922	0.20412	0.12715	0.09879			1440.8	0.16175			1440.8	0.82054
1441	2.45111	1.75692	1.02632	0.55444	0.41388			1441	0.77151	0.40922	0.20412	0.12715	0.09879			1441	0.16573			1441	0.82813
1441.2	2.45111	1.75692	1.02632	0.55444	0.41388			1441.2	0.77151	0.40922	0.20412	0.12715	0.09879			1441.2	0.16788			1441.2	0.83103
1441.4	2.45111	1.75692	1.02632	0.55444	0.41388			1441.4	0.77151	0.40922	0.20412	0.12715	0.09879			1441.4	0.16376			1441.4	0.82668
1441.6	2.45111	1.75692	1.02632	0.55444	0.41388			1441.6	0.77151	0.40922	0.20412	0.12715	0.09879			1441.6	0.16949			1441.6	0.83273
1441.8	2.45111	1.75692	1.02632	0.55444	0.41388			1441.8	0.77151	0.40922	0.20412	0.12715	0.09879			1441.8	0.17127			1441.8	0.83226
1442	2.4511	1.75692	1.02632	0.55444	0.41388			1442	0.77151	0.40922	0.20412	0.12715	0.09879			1442	0.16952			1442	0.83061
1442.2	2.4511	1.75692	1.02632	0.55444	0.41388			1442.2	0.77151	0.40922	0.20412	0.12715	0.09879			1442.2	0.16886			1442.2	0.82924
1442.4	2.4511	1.75692	1.02632	0.55444	0.41388			1442.4	0.77151	0.40922	0.20412	0.12715	0.09879			1442.4	0.17266			1442.4	0.83053
1442.6	2.4511	1.75692	1.02632	0.55444	0.41388			1442.6	0.77151	0.40922	0.20412	0.12715	0.09879			1442.6	0.17089			1442.6	0.83097
1442.8	2.4511	1.75692	1.02632	0.55444	0.41388			1442.8	0.77151	0.40922	0.20412	0.12715	0.09879			1442.8	0.16972			1442.8	0.83577
1443	2.4511	1.75692	1.02632	0.55444	0.41388			1443	0.77151	0.40922	0.20412	0.12715	0.09879			1443	0.17276			1443	0.83217
1443.2	2.4511	1.75692	1.02632	0.55444	0.41388			1443.2	0.77151	0.40922	0.20412	0.12715	0.09879			1443.2	0.16653			1443.2	0.83185
1443.4	2.4511	1.75692	1.02632	0.55444	0.41388			1443.4	0.77151	0.40922	0.20412	0.12715	0.09879			1443.4	0.17251			1443.4	0.82778
1443.6	2.4511	1.75692	1.02632	0.55444	0.41388			1443.6	0.77151	0.40922	0.20412	0.12715	0.09879			1443.6	0.17073			1443.6	0.82835
1443.8	2.4511	1.75692	1.02632	0.55444	0.41388			1443.8	0.77151	0.40922	0.20412	0.12715	0.09879			1443.8	0.16985			1443.8	0.83298
1444	2.4511	1.75692	1.02632	0.55443	0.41388			1444	0.77151	0.40922	0.20412	0.12715	0.09879			1444	0.16912			1444	0.82697
1444.2	2.4511	1.75692	1.02632	0.55443	0.41388			1444.2	0.77151	0.40922	0.20412	0.12715	0.09879			1444.2	0.16861			1444.2	0.83177
1444.4	2.4511	1.75692	1.02632	0.55443	0.41388			1444.4	0.77151	0.40922	0.20412	0.12715	0.09879			1444.4	0.16977			1444.4	0.83032
1444.6	2.4511	1.75691	1.02632	0.55443	0.41388			1444.6	0.77151	0.40922	0.20412	0.12715	0.09879			1444.6	0.17299			1444.6	0.8313
1444.8	2.4511	1.75691	1.02632	0.55443	0.41388			1444.8	0.77151	0.40922	0.20412	0.12715	0.09879			1444.8	0.16815			1444.8	0.82785
1445	2.4511	1.75691	1.02632	0.55443	0.41388			1445	0.77151	0.40922	0.20412	0.12715	0.09879			1445	0.17191			1445	0.82795
1445.2	2.4511	1.75691	1.02632	0.55443	0.41388			1445.2	0.77151	0.40922	0.20412	0.12715	0.09879			1445.2	0.16837			1445.2	0.8277
1445.4	2.4511	1.75691	1.02632	0.55443	0.41388			1445.4	0.77151	0.40922	0.20412	0.12715	0.09879			1445.4	0.17226			1445.4	0.82978
1445.6	2.4511	1.75691	1.02632	0.55443	0.41388			1445.6	0.77151	0.40922	0.20412	0.12715	0.09879			1445.6	0.17076			1445.6	0.82766
1445.8	2.4511	1.75691	1.02632	0.55443	0.41388			1445.8	0.77151	0.40922	0.20412	0.12715	0.09879			1445.8	0.17168			1445.8	0.82812
1446	2.4511	1.75691	1.02632	0.55443	0.41388			1446	0.77151	0.40922	0.20412	0.12715	0.09879			1446	0.16973			1446	0.83034
1446.2	2.4511	1.75691	1.02632	0.55443	0.41388			1446.2	0.77151	0.40922	0.20412	0.12715	0.09879			1446.2	0.17115			1446.2	0.83059
1446.4	2.4511	1.75691	1.02632	0.55443	0.41388			1446.4	0.77151	0.40922	0.20412	0.12715	0.09879			1446.4	0.17085			1446.4	0.82766
1446.6	2.4511	1.75691	1.02632	0.55443	0.41388			1446.6	0.77151	0.40922	0.20412	0.12715	0.09879			1446.6	0.17046			1446.6	0.82671
1446.8	2.4511	1.75691	1.02632	0.55443	0.41388			1446.8	0.77151	0.40922	0.20412	0.12715	0.09879			1446.8	0.1692			1446.8	0.83111
1447	2.4511	1.75691	1.02632	0.55443	0.41388			1447	0.77151	0.40922	0.20412	0.12715	0.09879			1447	0.16767			1447	0.82937
1447.2	2.4511	1.75691	1.02632	0.55443	0.41388			1447.2	0.77151	0.40922	0.20412	0.12715	0.09879			1447.2	0.16942			1447.2	0.82588
1447.4	2.4511	1.75691	1.02632	0.55443	0.41388			1447.4	0.77151	0.40922	0.20412	0.12715	0.09879			1447.4	0.17139			1447.4	0.82841
1447.6	2.4511	1.75691	1.02632	0.55443	0.41388			1447.6	0.77151	0.40922	0.20412	0.12715	0.09879			1447.6	0.17021			1447.6	0.82967
1447.8	2.4511	1.75691	1.02632	0.55443	0.41388			1447.8	0.77151	0.40922	0.20412	0.12715	0.09879			1447.8	0.16653			1447.8	0.8257
1448	2.4511	1.75691	1.02632	0.55443	0.41388			1448	0.77151	0.40922	0.20412	0.12715	0.09879			1448	0.17091			1448	0.82455
1448.2	2.4511	1.75691	1.02632	0.55443	0.41388			1448.2	0.77151	0.40922	0.20412	0.12715	0.09879			1448.2	0.17066			1448.2	0.82719
1448.4	2.4511	1.75691	1.02632	0.55443	0.41388			1448.4	0.77151	0.40922	0.20412	0.12715	0.09879			1448.4	0.16941			1448.4	0.8266
1448.6	2.4511	1.75691	1.02632	0.55443	0.41388			1448.6	0.77151	0.40922	0.20412	0.12715	0.09879			1448.6	0.17059			1448.6	0.82805
1448.8	2.4511	1.75691	1.02632	0.55443	0.41388			1448.8	0.77151	0.40922	0.20412	0.12715	0.09879			1448.8	0.17028			1448.8	0.8278
1449	2.4511	1.75691	1.02632	0.55443	0.41388			1449	0.77151	0.40922	0.20412	0.12715	0.09879			1449	0.16647			1449	0.82891
1449.2	2.4511	1.75691	1.02632	0.55443	0.41388			1449.2	0.77151	0.40922	0.20412	0.12715	0.09879			1449.2	0.16558			1449.2	0.82859
1449.4	2.4511	1.75691	1.02632	0.55443	0.41388			1449.4	0.77151	0.40922	0.20412	0.12715	0.09879			1449.4	0.16992			1449.4	0.83005
1449.6	2.4511	1.75691	1.02632	0.55443	0.41388			1449.6	0.77151	0.40922	0.20412	0.12715	0.09879			1449.6	0.16919			1449.6	0.82496
1449.8	2.4511	1.75691	1.02632	0.55443	0.41388			1449.8	0.77151	0.40922	0.20412	0.12715	0.09879			1449.8	0.16949			1449.8	0.82549
1450	2.4511	1.75691	1.02632	0.55443	0.41388			1450	0.77151	0.40922	0.20412	0.12715	0.09879			1450	0.17124			1450	0.8305
1450.2	2.4511	1.75691	1.02632	0.55443	0.41388			1450.2	0.77151	0.40922	0.20412	0.12715	0.09879			1450.2	0.17102			1450.2	0.82974
1450.4	2.4511	1.75691	1.02632	0.55443	0.41388			1450.4	0.77151	0.40922	0.20412	0.12715	0.09879			1450.4	0.16867			1450.4	0.82939
1450.6	2.4511	1.75691	1.02632	0.55443	0.41388			1450.6	0.77151	0.40922	0.20412	0.12715	0.09879			1450.6	0.16746			1450.6	0.82896
1450.8	2.4511	1.75691	1.02632	0.55443	0.41388			1450.8	0.77151	0.40922	0.20412	0.12715	0.09879			1450.8	0.17055			1450.8	0.82844
1451	2.4511	1.75691	1.02632	0.55443	0.41388			1451	0.77151	0.40922	0.20412	0.12715	0.09879			1451	0.17095			1451	0.82738
1451.2	2.4511	1.75691	1.02632	0.55443	0.41388			1451.2	0.77151	0.40922	0.20412	0.12715	0.09879			1451.2	0.16674			1451.2	0.82878
1451.4	2.4511	1.75691	1.02632	0.55443	0.41388			1451.4	0.77151	0.40922	0.20412	0.12715	0.09879			1451.4	0.16926			1451.4	0.82991
1451.6	2.4511	1.75691	1.02632	0.55443	0.41388			1451.6	0.77151	0.40922	0.20412	0.12715	0.09879			1451.6	0.17289			1451.6	0.82706
1451.8	2.4511	1.75691	1.02632	0.55443	0.41388			1451.8	0.77151	0.40922	0.20412	0.12715	0.09879			1451.8	0.16836			1451.8	0.83253
1452	2.45109	1.75691	1.02632	0.55443	0.41388			1452	0.77151	0.40922	0.20412	0.12715	0.09879			1452	0.17167			1452	0.82543
1452.2	2.45109	1.75691	1.02632	0.55443	0.41388			1452.2	0.77151	0.40922	0.20412	0.12715	0.09879			1452.2	0.17059			1452.2	0.82628
1452.4	2.45109	1.75691	1.02632	0.55443	0.41388			1452.4	0.77151	0.40922	0.20412	0.12715	0.09879			1452.4	0.17106			1452.4	0.82382
1452.6	2.45109	1.75691	1.02632	0.55443	0.41388			1452.6	0.77151	0.40922	0.20412	0.12715	0.09879			1452.6	0.17022			1452.6	0.82719
1452.8	2.45109	1.75691	1.02632	0.55443	0.41388			1452.8	0.7715	0.40922	0.20412	0.12715	0.09879			1452.8	0.16995			1452.8	0.82873
1453	2.45109	1.75691	1.02632	0.55443	0.41388			1453	0.7715	0.40922	0.20412	0.12715	0.09879			1453	0.16911			1453	0.82481
1453.2	2.45109	1.75691	1.02632	0.55443	0.41388			1453.2	0.7715	0.40922	0.20412	0.12715	0.09879			1453.2	0.16985			1453.2	0.82764
1453.4	2.45109	1.75691	1.02632	0.55443	0.41388			1453.4	0.7715	0.40922	0.20412	0.12715	0.09879			1453.4	0.16703			1453.4	0.82352
1453.6	2.45109	1.75691	1.02632	0.55443	0.41388			1453.6	0.7715	0.40922	0.20412	0.12715	0.09879			1453.6	0.17146			1453.6	0.82849
1453.8	2.45109	1.75691	1.02632	0.55443	0.41388			1453.8	0.7715	0.40922	0.20412	0.12715	0.09879			1453.8	0.17051			1453.8	0.82462
1454	2.45109	1.75691	1.02632	0.55443	0.41388			1454	0.7715	0.40922	0.20412	0.12715	0.09879			1454	0.16862			1454	0.82948
1454.2	2.45109	1.75691	1.02632	0.55443	0.41388			1454.2	0.7715	0.40922	0.20412	0.12715	0.09879			1454.2	0.1709			1454.2	0.82627
1454.4	2.45109	1.75691	1.02632	0.55443	0.41388			1454.4	0.7715	0.40922	0.20412	0.12715	0.09879			1454.4	0.17023			1454.4	0.82553
1454.6	2.45109	1.75691	1.02632	0.55443	0.41388			1454.6	0.7715	0.40922	0.20412	0.12715	0.09879			1454.6	0.17138			1454.6	0.82686
1454.8	2.45109	1.75691	1.02632	0.55443	0.41388			1454.8	0.7715	0.40922	0.20412	0.12715	0.09879			1454.8	0.16742			1454.8	0.82702
1455	2.45109	1.75691	1.02632	0.55443	0.41388			1455	0.7715	0.40922	0.20412	0.12715	0.09879			1455	0.17073			1455	0.82344
1455.2	2.45109	1.75691	1.02632	0.55443	0.41388			1455.2	0.7715	0.40922	0.20412	0.12715	0.09879			1455.2	0.16915			1455.2	0.83096
1455.4	2.45109	1.75691	1.02632	0.55443	0.41388			1455.4	0.7715	0.40922	0.20412	0.12715	0.09879			1455.4	0.16819			1455.4	0.82448
1455.6	2.45109	1.75691	1.02632	0.55443	0.41388			1455.6	0.7715	0.40922	0.20412	0.12715	0.09879			1455.6	0.16781			1455.6	0.82228
1455.8	2.45109	1.75691	1.02632	0.55443	0.41388			1455.8	0.7715	0.40922	0.20412	0.12715	0.09879			1455.8	0.16872			1455.8	0.82518
1456	2.45109	1.75691	1.02632	0.55443	0.41388			1456	0.7715	0.40922	0.20412	0.12715	0.09879			1456	0.17193			1456	0.82405
1456.2	2.45109	1.75691	1.02632	0.55443	0.41388			1456.2	0.7715	0.40922	0.20412	0.12715	0.09879			1456.2	0.16709			1456.2	0.82558
1456.4	2.45109	1.75691	1.02632	0.55443	0.41388			1456.4	0.7715	0.40922	0.20412	0.12715	0.09879			1456.4	0.17031			1456.4	0.82446
1456.6	2.45109	1.75691	1.02632	0.55443	0.41388			1456.6	0.7715	0.40922	0.20412	0.12715	0.09879			1456.6	0.16796			1456.6	0.82583
1456.8	2.45109	1.75691	1.02632	0.55443	0.41388			1456.8	0.7715	0.40922	0.20412	0.12715	0.09879			1456.8	0.17339			1456.8	0.82764
1457	2.45109	1.75691	1.02632	0.55443	0.41388			1457	0.7715	0.40922	0.20412	0.12715	0.09879			1457	0.169			1457	0.82423
1457.2	2.45109	1.75691	1.02632	0.55443	0.41388			1457.2	0.7715	0.40922	0.20412	0.12715	0.09879			1457.2	0.16931			1457.2	0.82799
1457.4	2.45109	1.75691	1.02632	0.55443	0.41388			1457.4	0.7715	0.40922	0.20412	0.12715	0.09879			1457.4	0.16636			1457.4	0.82787
1457.6	2.45109	1.75691	1.02632	0.55443	0.41388			1457.6	0.7715	0.40922	0.20412	0.12715	0.09879			1457.6	0.16869			1457.6	0.825
1457.8	2.45109	1.75691	1.02632	0.55443	0.41388			1457.8	0.7715	0.40922	0.20412	0.12715	0.09879			1457.8	0.169			1457.8	0.82785
1458	2.45109	1.75691	1.02632	0.55443	0.41388			1458	0.7715	0.40922	0.20412	0.12715	0.09879			1458	0.17149			1458	0.82557
1458.2	2.45109	1.75691	1.02632	0.55443	0.41388			1458.2	0.7715	0.40922	0.20412	0.12715	0.09879			1458.2	0.17009			1458.2	0.8254
1458.4	2.45109	1.75691	1.02632	0.55443	0.41388			1458.4	0.7715	0.40922	0.20412	0.12715	0.09879			1458.4	0.1683			1458.4	0.83045
1458.6	2.45109	1.75691	1.02632	0.55443	0.41388			1458.6	0.7715	0.40922	0.20412	0.12715	0.09879			1458.6	0.16987			1458.6	0.82615
1458.8	2.45109	1.75691	1.02632	0.55443	0.41388			1458.8	0.7715	0.40922	0.20412	0.12715	0.09879			1458.8	0.16927			1458.8	0.82177
1459	2.45109	1.75691	1.02632	0.55443	0.41388			1459	0.7715	0.40922	0.20412	0.12715	0.09879			1459	0.17066			1459	0.82545
1459.2	2.45109	1.75691	1.02632	0.55443	0.41388			1459.2	0.7715	0.40922	0.20412	0.12715	0.09879			1459.2	0.17184			1459.2	0.82393
1459.4	2.45109	1.75691	1.02632	0.55443	0.41388			1459.4	0.7715	0.40922	0.20412	0.12715	0.09879			1459.4	0.17337			1459.4	0.82482
1459.6	2.45109	1.75691	1.02632	0.55443	0.41388			1459.6	0.7715	0.40922	0.20412	0.12715	0.09879			1459.6	0.17156			1459.6	0.82487
1459.8	2.45109	1.75691	1.02632	0.55443	0.41388			1459.8	0.7715	0.40922	0.20412	0.12715	0.09879			1459.8	0.17143			1459.8	0.82308
1460	2.45109	1.75691	1.02632	0.55443	0.41388			1460	0.7715	0.40922	0.20412	0.12715	0.09879			1460	0.17246			1460	0.82336
1460.2	2.45109	1.75691	1.02632	0.55443	0.41388			1460.2	0.7715	0.40922	0.20412	0.12715	0.09879			1460.2	0.16848			1460.2	0.82413
1460.4	2.45109	1.75691	1.02632	0.55443	0.41388			1460.4	0.7715	0.40922	0.20412	0.12715	0.09879			1460.4	0.16796			1460.4	0.82028
1460.6	2.45109	1.75691	1.02631	0.55443	0.41388			1460.6	0.7715	0.40922	0.20412	0.12715	0.09879			1460.6	0.17369			1460.6	0.82377
1460.8	2.45109	1.75691	1.02631	0.55443	0.41388			1460.8	0.7715	0.40922	0.20412	0.12715	0.09879			1460.8	0.16816			1460.8	0.82508
1461	2.45109	1.75691	1.02631	0.55443	0.41388			1461	0.7715	0.40922	0.20412	0.12715	0.09879			1461	0.169			1461	0.82548
1461.2	2.45109	1.75691	1.02631	0.55443	0.41388			1461.2	0.7715	0.40922	0.20412	0.12715	0.09879			1461.2	0.17061			1461.2	0.82335
1461.4	2.45109	1.75691	1.02631	0.55443	0.41388			1461.4	0.7715	0.40922	0.20412	0.12715	0.09879			1461.4	0.17156			1461.4	0.82251
1461.6	2.45109	1.75691	1.02631	0.55443	0.41388			1461.6	0.7715	0.40922	0.20412	0.12715	0.09879			1461.6	0.16848			1461.6	0.8234
1461.8	2.45109	1.75691	1.02631	0.55443	0.41388			1461.8	0.7715	0.40922	0.20412	0.12715	0.09879			1461.8	0.17115			1461.8	0.82063
1462	2.45108	1.75691	1.02631	0.55443	0.41388			1462	0.7715	0.40922	0.20412	0.12715	0.09879			1462	0.17047			1462	0.82289
1462.2	2.45108	1.7569	1.02631	0.55443	0.41388			1462.2	0.7715	0.40922	0.20412	0.12715	0.09879			1462.2	0.17119			1462.2	0.82263
1462.4	2.45108	1.7569	1.02631	0.55443	0.41388			1462.4	0.7715	0.40922	0.20412	0.12715	0.09879			1462.4	0.16951			1462.4	0.82399
1462.6	2.45108	1.7569	1.02631	0.55443	0.41388			1462.6	0.7715	0.40922	0.20412	0.12715	0.09879			1462.6	0.17315			1462.6	0.82323
1462.8	2.45108	1.7569	1.02631	0.55443	0.41388			1462.8	0.7715	0.40922	0.20412	0.12715	0.09879			1462.8	0.16909			1462.8	0.82248
1463	2.45108	1.7569	1.02631	0.55443	0.41388			1463	0.7715	0.40922	0.20412	0.12715	0.09879			1463	0.1682			1463	0.82044
1463.2	2.45108	1.7569	1.02631	0.55443	0.41388			1463.2	0.7715	0.40922	0.20412	0.12715	0.09879			1463.2	0.17014			1463.2	0.82905
1463.4	2.45108	1.7569	1.02631	0.55443	0.41388			1463.4	0.7715	0.40922	0.20412	0.12715	0.09879			1463.4	0.17022			1463.4	0.8203
1463.6	2.45108	1.7569	1.02631	0.55443	0.41388			1463.6	0.7715	0.40922	0.20412	0.12715	0.09879			1463.6	0.17271			1463.6	0.82571
1463.8	2.45108	1.7569	1.02631	0.55443	0.41388			1463.8	0.7715	0.40922	0.20412	0.12715	0.09879			1463.8	0.17046			1463.8	0.82252
1464	2.45108	1.7569	1.02631	0.55443	0.41388			1464	0.7715	0.40922	0.20412	0.12715	0.09879			1464	0.16924			1464	0.82168
1464.2	2.45108	1.7569	1.02631	0.55443	0.41388			1464.2	0.7715	0.40922	0.20412	0.12715	0.09879			1464.2	0.16645			1464.2	0.82405
1464.4	2.45108	1.7569	1.02631	0.55443	0.41388			1464.4	0.7715	0.40922	0.20412	0.12715	0.09879			1464.4	0.1705			1464.4	0.82542
1464.6	2.45108	1.7569	1.02631	0.55443	0.41388			1464.6	0.7715	0.40922	0.20412	0.12715	0.09879			1464.6	0.16901			1464.6	0.82452
1464.8	2.45108	1.7569	1.02631	0.55443	0.41388			1464.8	0.7715	0.40922	0.20412	0.12715	0.09879			1464.8	0.17012			1464.8	0.82425
1465	2.45108	1.7569	1.02631	0.55443	0.41388			1465	0.7715	0.40922	0.20412	0.12715	0.09879			1465	0.16769			1465	0.82232
1465.2	2.45108	1.7569	1.02631	0.55443	0.41388			1465.2	0.7715	0.40922	0.20412	0.12715	0.09879			1465.2	0.1692			1465.2	0.82625
1465.4	2.45108	1.7569	1.02631	0.55443	0.41388			1465.4	0.7715	0.40922	0.20412	0.12715	0.09879			1465.4	0.16737			1465.4	0.82325
1465.6	2.45108	1.7569	1.02631	0.55443	0.41388			1465.6	0.7715	0.40922	0.20412	0.12715	0.09879			1465.6	0.16541			1465.6	0.82253
1465.8	2.45108	1.7569	1.02631	0.55443	0.41388			1465.8	0.7715	0.40922	0.20412	0.12715	0.09879			1465.8	0.171			1465.8	0.82329
1466	2.45108	1.7569	1.02631	0.55443	0.41388			1466	0.7715	0.40922	0.20412	0.12715	0.09879			1466	0.16966			1466	0.8229
1466.2	2.45108	1.7569	1.02631	0.55443	0.41388			1466.2	0.7715	0.40922	0.20412	0.12715	0.09879			1466.2	0.17135			1466.2	0.82258
1466.4	2.45108	1.7569	1.02631	0.55443	0.41388			1466.4	0.7715	0.40922	0.20412	0.12715	0.09879			1466.4	0.1697			1466.4	0.82373
1466.6	2.45108	1.7569	1.02631	0.55443	0.41388			1466.6	0.7715	0.40922	0.20412	0.12715	0.09879			1466.6	0.16665			1466.6	0.82256
1466.8	2.45108	1.7569	1.02631	0.55443	0.41388			1466.8	0.7715	0.40922	0.20412	0.12715	0.09879			1466.8	0.16692			1466.8	0.82304
1467	2.45108	1.7569	1.02631	0.55443	0.41388			1467	0.7715	0.40922	0.20412	0.12715	0.09879			1467	0.16709			1467	0.82213
1467.2	2.45108	1.7569	1.02631	0.55443	0.41388			1467.2	0.7715	0.40922	0.20412	0.12715	0.09879			1467.2	0.16924			1467.2	0.82325
1467.4	2.45108	1.7569	1.02631	0.55443	0.41388			1467.4	0.7715	0.40922	0.20412	0.12715	0.09879			1467.4	0.16864			1467.4	0.82365
1467.6	2.45108	1.7569	1.02631	0.55443	0.41388			1467.6	0.7715	0.40922	0.20412	0.12715	0.09879			1467.6	0.16951			1467.6	0.82261
1467.8	2.45108	1.7569	1.02631	0.55443	0.41388			1467.8	0.7715	0.40922	0.20412	0.12715	0.09879			1467.8	0.16896			1467.8	0.82414
1468	2.45108	1.7569	1.02631	0.55443	0.41388			1468	0.7715	0.40922	0.20412	0.12715	0.09879			1468	0.17094			1468	0.82358
1468.2	2.45108	1.7569	1.02631	0.55443	0.41388			1468.2	0.7715	0.40922	0.20412	0.12715	0.09879			1468.2	0.16773			1468.2	0.82233
1468.4	2.45108	1.7569	1.02631	0.55443	0.41388			1468.4	0.7715	0.40922	0.20412	0.12715	0.09879			1468.4	0.1701			1468.4	0.82202
1468.6	2.45108	1.7569	1.02631	0.55443	0.41388			1468.6	0.7715	0.40922	0.20412	0.12715	0.09879			1468.6	0.16637			1468.6	0.82133
1468.8	2.45108	1.7569	1.02631	0.55443	0.41388			1468.8	0.7715	0.40922	0.20412	0.12715	0.09879			1468.8	0.16656			1468.8	0.82032
1469	2.45108	1.7569	1.02631	0.55443	0.41388			1469	0.7715	0.40922	0.20412	0.12715	0.09879			1469	0.16661			1469	0.82579
1469.2	2.45108	1.7569	1.02631	0.55443	0.41388			1469.2	0.7715	0.40922	0.20412	0.12715	0.09879			1469.2	0.16936			1469.2	0.81783
1469.4	2.45108	1.7569	1.02631	0.55443	0.41388			1469.4	0.7715	0.40922	0.20412	0.12715	0.09879			1469.4	0.16844			1469.4	0.82016
1469.6	2.45108	1.7569	1.02631	0.55443	0.41388			1469.6	0.7715	0.40922	0.20412	0.12715	0.09879			1469.6	0.16781			1469.6	0.81982
1469.8	2.45108	1.7569	1.02631	0.55443	0.41388			1469.8	0.7715	0.40922	0.20412	0.12715	0.09879			1469.8	0.16829			1469.8	0.82421
1470	2.45108	1.7569	1.02631	0.55443	0.41388			1470	0.7715	0.40922	0.20412	0.12715	0.09879			1470	0.16857			1470	0.82289
1470.2	2.45108	1.7569	1.02631	0.55443	0.41388			1470.2	0.7715	0.40922	0.20412	0.12715	0.09879			1470.2	0.16831			1470.2	0.82322
1470.4	2.45108	1.7569	1.02631	0.55443	0.41388			1470.4	0.7715	0.40922	0.20412	0.12715	0.09879			1470.4	0.17004			1470.4	0.82307
1470.6	2.45108	1.7569	1.02631	0.55443	0.41388			1470.6	0.7715	0.40922	0.20412	0.12715	0.09879			1470.6	0.17115			1470.6	0.82431
1470.8	2.45108	1.7569	1.02631	0.55443	0.41388			1470.8	0.7715	0.40922	0.20412	0.12715	0.09879			1470.8	0.1689			1470.8	0.81892
1471	2.45108	1.7569	1.02631	0.55443	0.41388			1471	0.7715	0.40922	0.20412	0.12715	0.09879			1471	0.17423			1471	0.821
1471.2	2.45108	1.7569	1.02631	0.55443	0.41388			1471.2	0.7715	0.40922	0.20412	0.12715	0.09879			1471.2	0.16837			1471.2	0.81877
1471.4	2.45108	1.7569	1.02631	0.55443	0.41388			1471.4	0.7715	0.40922	0.20412	0.12715	0.09879			1471.4	0.16603			1471.4	0.82081
1471.6	2.45108	1.7569	1.02631	0.55443	0.41388			1471.6	0.7715	0.40922	0.20412	0.12715	0.09879			1471.6	0.17191			1471.6	0.82083
1471.8	2.45108	1.7569	1.02631	0.55443	0.41388			1471.8	0.7715	0.40922	0.20412	0.12715	0.09879			1471.8	0.16941			1471.8	0.82509
1472	2.45108	1.7569	1.02631	0.55443	0.41388			1472	0.7715	0.40922	0.20412	0.12715	0.09879			1472	0.16709			1472	0.82299
1472.2	2.45107	1.7569	1.02631	0.55443	0.41388			1472.2	0.7715	0.40922	0.20412	0.12715	0.09879			1472.2	0.17004			1472.2	0.81869
1472.4	2.45107	1.7569	1.02631	0.55443	0.41388			1472.4	0.7715	0.40922	0.20412	0.12715	0.09879			1472.4	0.17206			1472.4	0.82242
1472.6	2.45107	1.7569	1.02631	0.55443	0.41388			1472.6	0.7715	0.40922	0.20412	0.12715	0.09879			1472.6	0.17449			1472.6	0.81681
1472.8	2.45107	1.7569	1.02631	0.55443	0.41388			1472.8	0.7715	0.40922	0.20412	0.12715	0.09879			1472.8	0.16779			1472.8	0.82181
1473	2.45107	1.7569	1.02631	0.55443	0.41388			1473	0.7715	0.40922	0.20412	0.12715	0.09879			1473	0.16743			1473	0.82051
1473.2	2.45107	1.7569	1.02631	0.55443	0.41388			1473.2	0.7715	0.40922	0.20412	0.12715	0.09879			1473.2	0.16561			1473.2	0.82536
1473.4	2.45107	1.7569	1.02631	0.55443	0.41388			1473.4	0.7715	0.40922	0.20412	0.12715	0.09879			1473.4	0.17366			1473.4	0.82206
1473.6	2.45107	1.7569	1.02631	0.55443	0.41388			1473.6	0.7715	0.40922	0.20412	0.12715	0.09879			1473.6	0.16685			1473.6	0.82474
1473.8	2.45107	1.7569	1.02631	0.55443	0.41388			1473.8	0.7715	0.40922	0.20412	0.12715	0.09879			1473.8	0.16696			1473.8	0.82115
1474	2.45107	1.7569	1.02631	0.55443	0.41388			1474	0.7715	0.40922	0.20412	0.12715	0.09879			1474	0.17102			1474	0.81874
1474.2	2.45107	1.7569	1.02631	0.55443	0.41388			1474.2	0.7715	0.40922	0.20412	0.12715	0.09879			1474.2	0.16917			1474.2	0.81808
1474.4	2.45107	1.7569	1.02631	0.55443	0.41388			1474.4	0.7715	0.40922	0.20412	0.12715	0.09879			1474.4	0.16947			1474.4	0.82081
1474.6	2.45107	1.7569	1.02631	0.55443	0.41388			1474.6	0.7715	0.40922	0.20412	0.12715	0.09879			1474.6	0.16884			1474.6	0.82402
1474.8	2.45107	1.7569	1.02631	0.55443	0.41388			1474.8	0.7715	0.40922	0.20412	0.12715	0.09879			1474.8	0.17066			1474.8	0.8214
1475	2.45107	1.7569	1.02631	0.55443	0.41388			1475	0.7715	0.40922	0.20412	0.12715	0.09879			1475	0.16951			1475	0.82435
1475.2	2.45107	1.7569	1.02631	0.55443	0.41388			1475.2	0.7715	0.40922	0.20412	0.12715	0.09879			1475.2	0.16972			1475.2	0.81996
1475.4	2.45107	1.7569	1.02631	0.55443	0.41388			1475.4	0.7715	0.40922	0.20412	0.12715	0.09879			1475.4	0.1697			1475.4	0.82356
1475.6	2.45107	1.7569	1.02631	0.55443	0.41388			1475.6	0.7715	0.40922	0.20412	0.12715	0.09879			1475.6	0.17296			1475.6	0.8182
1475.8	2.45107	1.7569	1.02631	0.55443	0.41388			1475.8	0.7715	0.40922	0.20412	0.12715	0.09879			1475.8	0.17093			1475.8	0.82291
1476	2.45107	1.7569	1.02631	0.55443	0.41388			1476	0.7715	0.40922	0.20412	0.12715	0.09879			1476	0.16873			1476	0.82049
1476.2	2.45107	1.7569	1.02631	0.55443	0.41388			1476.2	0.7715	0.40922	0.20412	0.12715	0.09879			1476.2	0.16709			1476.2	0.82153
1476.4	2.45107	1.7569	1.02631	0.55443	0.41388			1476.4	0.7715	0.40922	0.20412	0.12715	0.09879			1476.4	0.16547			1476.4	0.8218
1476.6	2.45107	1.7569	1.02631	0.55443	0.41388			1476.6	0.7715	0.40922	0.20412	0.12715	0.09879			1476.6	0.16731			1476.6	0.81965
1476.8	2.45107	1.7569	1.02631	0.55443	0.41388			1476.8	0.7715	0.40921	0.20412	0.12715	0.09879			1476.8	0.16876			1476.8	0.82231
1477	2.45107	1.7569	1.02631	0.55443	0.41388			1477	0.7715	0.40921	0.20412	0.12715	0.09879			1477	0.16725			1477	0.81967
1477.2	2.45107	1.7569	1.02631	0.55443	0.41388			1477.2	0.7715	0.40921	0.20412	0.12715	0.09879			1477.2	0.16836			1477.2	0.82364
1477.4	2.45107	1.7569	1.02631	0.55443	0.41388			1477.4	0.7715	0.40921	0.20412	0.12715	0.09879			1477.4	0.1732			1477.4	0.81963
1477.6	2.45107	1.7569	1.02631	0.55443	0.41388			1477.6	0.7715	0.40921	0.20412	0.12715	0.09879			1477.6	0.16871			1477.6	0.82401
1477.8	2.45107	1.7569	1.02631	0.55443	0.41388			1477.8	0.7715	0.40921	0.20412	0.12715	0.09879			1477.8	0.16937			1477.8	0.82426
1478	2.45107	1.7569	1.02631	0.55443	0.41388			1478	0.7715	0.40921	0.20412	0.12715	0.09879			1478	0.16489			1478	0.8205
1478.2	2.45107	1.7569	1.02631	0.55443	0.41388			1478.2	0.7715	0.40921	0.20412	0.12715	0.09879			1478.2	0.17106			1478.2	0.82363
1478.4	2.45107	1.7569	1.02631	0.55443	0.41388			1478.4	0.7715	0.40921	0.20412	0.12715	0.09879			1478.4	0.16928			1478.4	0.82063
1478.6	2.45107	1.7569	1.02631	0.55443	0.41388			1478.6	0.7715	0.40921	0.20412	0.12715	0.09879			1478.6	0.1693			1478.6	0.8221
1478.8	2.45107	1.7569	1.02631	0.55443	0.41388			1478.8	0.7715	0.40921	0.20412	0.12715	0.09879			1478.8	0.16838			1478.8	0.82028
1479	2.45107	1.7569	1.02631	0.55443	0.41388			1479	0.7715	0.40921	0.20412	0.12715	0.09879			1479	0.1698			1479	0.82408
1479.2	2.45107	1.7569	1.02631	0.55443	0.41388			1479.2	0.7715	0.40921	0.20412	0.12715	0.09879			1479.2	0.16996			1479.2	0.8226
1479.4	2.45107	1.7569	1.02631	0.55443	0.41388			1479.4	0.7715	0.40921	0.20412	0.12715	0.09879			1479.4	0.17283			1479.4	0.81819
1479.6	2.45107	1.7569	1.02631	0.55443	0.41388			1479.6	0.7715	0.40921	0.20412	0.12715	0.09879			1479.6	0.17058			1479.6	0.81887
1479.8	2.45107	1.75689	1.02631	0.55443	0.41388			1479.8	0.7715	0.40921	0.20412	0.12715	0.09879			1479.8	0.16936			1479.8	0.82088
1480	2.45107	1.75689	1.02631	0.55443	0.41388			1480	0.7715	0.40921	0.20412	0.12715	0.09879			1480	0.16911			1480	0.8185
1480.2	2.45107	1.75689	1.02631	0.55443	0.41388			1480.2	0.7715	0.40921	0.20412	0.12715	0.09879			1480.2	0.17065			1480.2	0.81734
1480.4	2.45107	1.75689	1.02631	0.55443	0.41388			1480.4	0.7715	0.40921	0.20412	0.12715	0.09879			1480.4	0.16723			1480.4	0.82075
1480.6	2.45107	1.75689	1.02631	0.55443	0.41388			1480.6	0.7715	0.40921	0.20412	0.12715	0.09879			1480.6	0.16785			1480.6	0.82126
1480.8	2.45107	1.75689	1.02631	0.55443	0.41388			1480.8	0.7715	0.40921	0.20412	0.12715	0.09879			1480.8	0.17108			1480.8	0.82459
1481	2.45107	1.75689	1.02631	0.55442	0.41388			1481	0.7715	0.40921	0.20412	0.12715	0.09879			1481	0.17066			1481	0.82358
1481.2	2.45107	1.75689	1.02631	0.55442	0.41388			1481.2	0.7715	0.40921	0.20412	0.12715	0.09879			1481.2	0.16871			1481.2	0.81992
1481.4	2.45107	1.75689	1.02631	0.55442	0.41388			1481.4	0.7715	0.40921	0.20412	0.12715	0.09879			1481.4	0.17241			1481.4	0.82048
1481.6	2.45107	1.75689	1.02631	0.55442	0.41388			1481.6	0.7715	0.40921	0.20412	0.12715	0.09879			1481.6	0.17003			1481.6	0.81652
1481.8	2.45107	1.75689	1.02631	0.55442	0.41388			1481.8	0.7715	0.40921	0.20412	0.12715	0.09879			1481.8	0.16942			1481.8	0.81988
1482	2.45107	1.75689	1.02631	0.55442	0.41388			1482	0.7715	0.40921	0.20412	0.12715	0.09879			1482	0.16931			1482	0.82283
1482.2	2.45106	1.75689	1.02631	0.55442	0.41388			1482.2	0.7715	0.40921	0.20412	0.12715	0.09879			1482.2	0.17101			1482.2	0.81862
1482.4	2.45106	1.75689	1.02631	0.55442	0.41388			1482.4	0.7715	0.40921	0.20412	0.12715	0.09879			1482.4	0.17378			1482.4	0.81993
1482.6	2.45106	1.75689	1.02631	0.55442	0.41388			1482.6	0.7715	0.40921	0.20412	0.12715	0.09879			1482.6	0.17087			1482.6	0.82321
1482.8	2.45106	1.75689	1.02631	0.55442	0.41388			1482.8	0.7715	0.40921	0.20412	0.12715	0.09879			1482.8	0.17008			1482.8	0.82533
1483	2.45106	1.75689	1.02631	0.55442	0.41388			1483	0.7715	0.40921	0.20412	0.12715	0.09879			1483	0.16823			1483	0.81809
1483.2	2.45106	1.75689	1.02631	0.55442	0.41388			1483.2	0.7715	0.40921	0.20412	0.12715	0.09879			1483.2	0.16906			1483.2	0.81613
1483.4	2.45106	1.75689	1.02631	0.55442	0.41388			1483.4	0.77149	0.40921	0.20412	0.12715	0.09879			1483.4	0.16973			1483.4	0.82258
1483.6	2.45106	1.75689	1.02631	0.55442	0.41388			1483.6	0.77149	0.40921	0.20412	0.12715	0.09879			1483.6	0.17033			1483.6	0.82239
1483.8	2.45106	1.75689	1.02631	0.55442	0.41388			1483.8	0.77149	0.40921	0.20412	0.12715	0.09879			1483.8	0.16731			1483.8	0.82147
1484	2.45106	1.75689	1.02631	0.55442	0.41388			1484	0.77149	0.40921	0.20412	0.12715	0.09879			1484	0.16681			1484	0.82125
1484.2	2.45106	1.75689	1.02631	0.55442	0.41388			1484.2	0.77149	0.40921	0.20412	0.12715	0.09879			1484.2	0.16808			1484.2	0.81906
1484.4	2.45106	1.75689	1.02631	0.55442	0.41388			1484.4	0.77149	0.40921	0.20412	0.12715	0.09879			1484.4	0.16829			1484.4	0.81964
1484.6	2.45106	1.75689	1.02631	0.55442	0.41388			1484.6	0.77149	0.40921	0.20412	0.12715	0.09879			1484.6	0.16653			1484.6	0.8233
1484.8	2.45106	1.75689	1.02631	0.55442	0.41388			1484.8	0.77149	0.40921	0.20412	0.12715	0.09879			1484.8	0.16547			1484.8	0.82233
1485	2.45106	1.75689	1.02631	0.55442	0.41388			1485	0.77149	0.40921	0.20412	0.12715	0.09879			1485	0.16972			1485	0.82239
1485.2	2.45106	1.75689	1.02631	0.55442	0.41388			1485.2	0.77149	0.40921	0.20412	0.12715	0.09879			1485.2	0.16815			1485.2	0.81992
1485.4	2.45106	1.75689	1.02631	0.55442	0.41388			1485.4	0.77149	0.40921	0.20412	0.12715	0.09879			1485.4	0.17105			1485.4	0.82757
1485.6	2.45106	1.75689	1.02631	0.55442	0.41388			1485.6	0.77149	0.40921	0.20412	0.12715	0.09879			1485.6	0.16616			1485.6	0.81984
1485.8	2.45106	1.75689	1.02631	0.55442	0.41388			1485.8	0.77149	0.40921	0.20412	0.12715	0.09879			1485.8	0.16775			1485.8	0.82036
1486	2.45106	1.75689	1.02631	0.55442	0.41388			1486	0.77149	0.40921	0.20412	0.12715	0.09879			1486	0.16821			1486	0.82019
1486.2	2.45106	1.75689	1.02631	0.55442	0.41388			1486.2	0.77149	0.40921	0.20412	0.12715	0.09879			1486.2	0.16927			1486.2	0.81899
1486.4	2.45106	1.75689	1.02631	0.55442	0.41388			1486.4	0.77149	0.40921	0.20412	0.12715	0.09879			1486.4	0.16915			1486.4	0.81791
1486.6	2.45106	1.75689	1.02631	0.55442	0.41388			1486.6	0.77149	0.40921	0.20412	0.12715	0.09879			1486.6	0.1665			1486.6	0.82082
1486.8	2.45106	1.75689	1.02631	0.55442	0.41388			1486.8	0.77149	0.40921	0.20412	0.12715	0.09879			1486.8	0.17			1486.8	0.82117
1487	2.45106	1.75689	1.02631	0.55442	0.41388			1487	0.77149	0.40921	0.20412	0.12715	0.09879			1487	0.16596			1487	0.8173
1487.2	2.45106	1.75689	1.02631	0.55442	0.41388			1487.2	0.77149	0.40921	0.20412	0.12715	0.09879			1487.2	0.17069			1487.2	0.82252
1487.4	2.45106	1.75689	1.02631	0.55442	0.41388			1487.4	0.77149	0.40921	0.20412	0.12715	0.09879			1487.4	0.17031			1487.4	0.82035
1487.6	2.45106	1.75689	1.02631	0.55442	0.41388			1487.6	0.77149	0.40921	0.20412	0.12715	0.09879			1487.6	0.17414			1487.6	0.81827
1487.8	2.45106	1.75689	1.02631	0.55442	0.41388			1487.8	0.77149	0.40921	0.20412	0.12715	0.09879			1487.8	0.16783			1487.8	0.82308
1488	2.45106	1.75689	1.02631	0.55442	0.41388			1488	0.77149	0.40921	0.20412	0.12715	0.09879			1488	0.16864			1488	0.82122
1488.2	2.45106	1.75689	1.02631	0.55442	0.41388			1488.2	0.77149	0.40921	0.20412	0.12715	0.09879			1488.2	0.17149			1488.2	0.8254
1488.4	2.45106	1.75689	1.02631	0.55442	0.41388			1488.4	0.77149	0.40921	0.20412	0.12715	0.09879			1488.4	0.16771			1488.4	0.82145
1488.6	2.45106	1.75689	1.02631	0.55442	0.41388			1488.6	0.77149	0.40921	0.20412	0.12715	0.09879			1488.6	0.16914			1488.6	0.82399
1488.8	2.45106	1.75689	1.02631	0.55442	0.41388			1488.8	0.77149	0.40921	0.20412	0.12715	0.09879			1488.8	0.16962			1488.8	0.81837
1489	2.45106	1.75689	1.02631	0.55442	0.41388			1489	0.77149	0.40921	0.20412	0.12715	0.09879			1489	0.16954			1489	0.82347
1489.2	2.45106	1.75689	1.02631	0.55442	0.41388			1489.2	0.77149	0.40921	0.20412	0.12715	0.09879			1489.2	0.16802			1489.2	0.82229
1489.4	2.45106	1.75689	1.02631	0.55442	0.41388			1489.4	0.77149	0.40921	0.20412	0.12715	0.09879			1489.4	0.16775			1489.4	0.82097
1489.6	2.45106	1.75689	1.02631	0.55442	0.41388			1489.6	0.77149	0.40921	0.20412	0.12715	0.09879			1489.6	0.17364			1489.6	0.81821
1489.8	2.45106	1.75689	1.02631	0.55442	0.41388			1489.8	0.77149	0.40921	0.20412	0.12715	0.09879			1489.8	0.16596			1489.8	0.82459
1490	2.45106	1.75689	1.02631	0.55442	0.41388			1490	0.77149	0.40921	0.20412	0.12715	0.09879			1490	0.1679			1490	0.82354
1490.2	2.45106	1.75689	1.02631	0.55442	0.41388			1490.2	0.77149	0.40921	0.20412	0.12715	0.09879			1490.2	0.16801			1490.2	0.8184
1490.4	2.45106	1.75689	1.02631	0.55442	0.41388			1490.4	0.77149	0.40921	0.20412	0.12715	0.09879			1490.4	0.16996			1490.4	0.82176
1490.6	2.45106	1.75689	1.02631	0.55442	0.41387			1490.6	0.77149	0.40921	0.20412	0.12715	0.09879			1490.6	0.16957			1490.6	0.82057
1490.8	2.45106	1.75689	1.02631	0.55442	0.41387			1490.8	0.77149	0.40921	0.20412	0.12715	0.09879			1490.8	0.17071			1490.8	0.81985
1491	2.45106	1.75689	1.02631	0.55442	0.41387			1491	0.77149	0.40921	0.20412	0.12715	0.09879			1491	0.17198			1491	0.82452
1491.2	2.45106	1.75689	1.02631	0.55442	0.41387			1491.2	0.77149	0.40921	0.20412	0.12715	0.09879			1491.2	0.1715			1491.2	0.81763
1491.4	2.45106	1.75689	1.02631	0.55442	0.41387			1491.4	0.77149	0.40921	0.20412	0.12715	0.09879			1491.4	0.17008			1491.4	0.82129
1491.6	2.45106	1.75689	1.02631	0.55442	0.41387			1491.6	0.77149	0.40921	0.20412	0.12715	0.09879			1491.6	0.17076			1491.6	0.82155
1491.8	2.45106	1.75689	1.02631	0.55442	0.41387			1491.8	0.77149	0.40921	0.20412	0.12715	0.09879			1491.8	0.16729			1491.8	0.82302
1492	2.45106	1.75689	1.02631	0.55442	0.41387			1492	0.77149	0.40921	0.20412	0.12715	0.09879			1492	0.16743			1492	0.81757
1492.2	2.45105	1.75689	1.02631	0.55442	0.41387			1492.2	0.77149	0.40921	0.20412	0.12715	0.09879			1492.2	0.17209			1492.2	0.82062
1492.4	2.45105	1.75689	1.02631	0.55442	0.41387			1492.4	0.77149	0.40921	0.20412	0.12715	0.09879			1492.4	0.16841			1492.4	0.81771
1492.6	2.45105	1.75689	1.02631	0.55442	0.41387			1492.6	0.77149	0.40921	0.20412	0.12715	0.09879			1492.6	0.16491			1492.6	0.82227
1492.8	2.45105	1.75689	1.02631	0.55442	0.41387			1492.8	0.77149	0.40921	0.20412	0.12715	0.09879			1492.8	0.16898			1492.8	0.82376
1493	2.45105	1.75689	1.0263	0.55442	0.41387			1493	0.77149	0.40921	0.20412	0.12715	0.09879			1493	0.16771			1493	0.82019
1493.2	2.45105	1.75689	1.0263	0.55442	0.41387			1493.2	0.77149	0.40921	0.20412	0.12715	0.09879			1493.2	0.16803			1493.2	0.82111
1493.4	2.45105	1.75689	1.0263	0.55442	0.41387			1493.4	0.77149	0.40921	0.20412	0.12715	0.09879			1493.4	0.16927			1493.4	0.82068
1493.6	2.45105	1.75689	1.0263	0.55442	0.41387			1493.6	0.77149	0.40921	0.20412	0.12715	0.09879			1493.6	0.17014			1493.6	0.82065
1493.8	2.45105	1.75689	1.0263	0.55442	0.41387			1493.8	0.77149	0.40921	0.20412	0.12715	0.09879			1493.8	0.17165			1493.8	0.82432
1494	2.45105	1.75689	1.0263	0.55442	0.41387			1494	0.77149	0.40921	0.20412	0.12715	0.09879			1494	0.16946			1494	0.82109
1494.2	2.45105	1.75689	1.0263	0.55442	0.41387			1494.2	0.77149	0.40921	0.20412	0.12715	0.09879			1494.2	0.17005			1494.2	0.81779
1494.4	2.45105	1.75689	1.0263	0.55442	0.41387			1494.4	0.77149	0.40921	0.20412	0.12715	0.09879			1494.4	0.16565			1494.4	0.8189
1494.6	2.45105	1.75689	1.0263	0.55442	0.41387			1494.6	0.77149	0.40921	0.20412	0.12715	0.09879			1494.6	0.16785			1494.6	0.8205
1494.8	2.45105	1.75689	1.0263	0.55442	0.41387			1494.8	0.77149	0.40921	0.20412	0.12715	0.09879			1494.8	0.17004			1494.8	0.81768
1495	2.45105	1.75689	1.0263	0.55442	0.41387			1495	0.77149	0.40921	0.20412	0.12715	0.09879			1495	0.16923			1495	0.82183
1495.2	2.45105	1.75689	1.0263	0.55442	0.41387			1495.2	0.77149	0.40921	0.20412	0.12715	0.09879			1495.2	0.17048			1495.2	0.81894
1495.4	2.45105	1.75689	1.0263	0.55442	0.41387			1495.4	0.77149	0.40921	0.20412	0.12715	0.09879			1495.4	0.17146			1495.4	0.81873
1495.6	2.45105	1.75689	1.0263	0.55442	0.41387			1495.6	0.77149	0.40921	0.20412	0.12715	0.09879			1495.6	0.16963			1495.6	0.81771
1495.8	2.45105	1.75689	1.0263	0.55442	0.41387			1495.8	0.77149	0.40921	0.20412	0.12715	0.09879			1495.8	0.16957			1495.8	0.82215
1496	2.45105	1.75689	1.0263	0.55442	0.41387			1496	0.77149	0.40921	0.20412	0.12715	0.09879			1496	0.17057			1496	0.81658
1496.2	2.45105	1.75689	1.0263	0.55442	0.41387			1496.2	0.77149	0.40921	0.20412	0.12715	0.09879			1496.2	0.16923			1496.2	0.8224
1496.4	2.45105	1.75689	1.0263	0.55442	0.41387			1496.4	0.77149	0.40921	0.20412	0.12715	0.09879			1496.4	0.1693			1496.4	0.81386
1496.6	2.45105	1.75689	1.0263	0.55442	0.41387			1496.6	0.77149	0.40921	0.20412	0.12715	0.09879			1496.6	0.17033			1496.6	0.8221
1496.8	2.45105	1.75689	1.0263	0.55442	0.41387			1496.8	0.77149	0.40921	0.20412	0.12715	0.09879			1496.8	0.16914			1496.8	0.82166
1497	2.45105	1.75689	1.0263	0.55442	0.41387			1497	0.77149	0.40921	0.20412	0.12715	0.09879			1497	0.17388			1497	0.82315
1497.2	2.45105	1.75689	1.0263	0.55442	0.41387			1497.2	0.77149	0.40921	0.20412	0.12715	0.09879			1497.2	0.16666			1497.2	0.81996
1497.4	2.45105	1.75689	1.0263	0.55442	0.41387			1497.4	0.77149	0.40921	0.20412	0.12715	0.09879			1497.4	0.16825			1497.4	0.81915
1497.6	2.45105	1.75688	1.0263	0.55442	0.41387			1497.6	0.77149	0.40921	0.20412	0.12715	0.09879			1497.6	0.16644			1497.6	0.82148
1497.8	2.45105	1.75688	1.0263	0.55442	0.41387			1497.8	0.77149	0.40921	0.20412	0.12715	0.09879			1497.8	0.17031			1497.8	0.81986
1498	2.45105	1.75688	1.0263	0.55442	0.41387			1498	0.77149	0.40921	0.20412	0.12715	0.09879			1498	0.17073			1498	0.82287
1498.2	2.45105	1.75688	1.0263	0.55442	0.41387			1498.2	0.77149	0.40921	0.20412	0.12715	0.09879			1498.2	0.17003			1498.2	0.82093
1498.4	2.45105	1.75688	1.0263	0.55442	0.41387			1498.4	0.77149	0.40921	0.20412	0.12715	0.09879			1498.4	0.1706			1498.4	0.81992
1498.6	2.45105	1.75688	1.0263	0.55442	0.41387			1498.6	0.77149	0.40921	0.20412	0.12715	0.09879			1498.6	0.16622			1498.6	0.8194
1498.8	2.45105	1.75688	1.0263	0.55442	0.41387			1498.8	0.77149	0.40921	0.20412	0.12715	0.09879			1498.8	0.16871			1498.8	0.81884
1499	2.45105	1.75688	1.0263	0.55442	0.41387			1499	0.77149	0.40921	0.20412	0.12715	0.09879			1499	0.16792			1499	0.81925
1499.2	2.45105	1.75688	1.0263	0.55442	0.41387			1499.2	0.77149	0.40921	0.20412	0.12715	0.09879			1499.2	0.16824			1499.2	0.81949
1499.4	2.45105	1.75688	1.0263	0.55442	0.41387			1499.4	0.77149	0.40921	0.20412	0.12715	0.09879			1499.4	0.16928			1499.4	0.81975
1499.6	2.45105	1.75688	1.0263	0.55442	0.41387			1499.6	0.77149	0.40921	0.20412	0.12715	0.09879			1499.6	0.17209			1499.6	0.82102
1499.8	2.45105	1.75688	1.0263	0.55442	0.41387			1499.8	0.77149	0.40921	0.20412	0.12715	0.09879			1499.8	0.17176			1499.8	0.82009
1500	2.45105	1.75688	1.0263	0.55442	0.41387			1500	0.77149	0.40921	0.20412	0.12715	0.09879			1500	0.16933			1500	0.81884
1500.2	2.45105	1.75688	1.0263	0.55442	0.41387			1500.2	0.77149	0.40921	0.20412	0.12715	0.09879			1500.2	0.16818			1500.2	0.82138
1500.4	2.45105	1.75688	1.0263	0.55442	0.41387			1500.4	0.77149	0.40921	0.20412	0.12715	0.09879			1500.4	0.16583			1500.4	0.82175
1500.6	2.45105	1.75688	1.0263	0.55442	0.41387			1500.6	0.77149	0.40921	0.20412	0.12715	0.09879			1500.6	0.16832			1500.6	0.81765
1500.8	2.45105	1.75688	1.0263	0.55442	0.41387			1500.8	0.77149	0.40921	0.20412	0.12715	0.09879			1500.8	0.16807			1500.8	0.82054
1501	2.45105	1.75688	1.0263	0.55442	0.41387			1501	0.77149	0.40921	0.20412	0.12715	0.09879			1501	0.16801			1501	0.8255
1501.2	2.45105	1.75688	1.0263	0.55442	0.41387			1501.2	0.77149	0.40921	0.20412	0.12715	0.09879			1501.2	0.17074			1501.2	0.81748
1501.4	2.45105	1.75688	1.0263	0.55442	0.41387			1501.4	0.77149	0.40921	0.20412	0.12715	0.09879			1501.4	0.16986			1501.4	0.81901
1501.6	2.45105	1.75688	1.0263	0.55442	0.41387			1501.6	0.77149	0.40921	0.20412	0.12715	0.09879			1501.6	0.1662			1501.6	0.82035
1501.8	2.45105	1.75688	1.0263	0.55442	0.41387			1501.8	0.77149	0.40921	0.20412	0.12715	0.09879			1501.8	0.16844			1501.8	0.82064
1502	2.45105	1.75688	1.0263	0.55442	0.41387			1502	0.77149	0.40921	0.20412	0.12715	0.09879			1502	0.16912			1502	0.81812
1502.2	2.45105	1.75688	1.0263	0.55442	0.41387			1502.2	0.77149	0.40921	0.20412	0.12715	0.09879			1502.2	0.1679			1502.2	0.81715
1502.4	2.45104	1.75688	1.0263	0.55442	0.41387			1502.4	0.77149	0.40921	0.20412	0.12715	0.09879			1502.4	0.16856			1502.4	0.81883
1502.6	2.45104	1.75688	1.0263	0.55442	0.41387			1502.6	0.77149	0.40921	0.20412	0.12715	0.09879			1502.6	0.1663			1502.6	0.82438
1502.8	2.45104	1.75688	1.0263	0.55442	0.41387			1502.8	0.77149	0.40921	0.20412	0.12715	0.09879			1502.8	0.16834			1502.8	0.81429
1503	2.45104	1.75688	1.0263	0.55442	0.41387			1503	0.77149	0.40921	0.20412	0.12715	0.09879			1503	0.16709			1503	0.81645
1503.2	2.45104	1.75688	1.0263	0.55442	0.41387			1503.2	0.77149	0.40921	0.20412	0.12715	0.09879			1503.2	0.168			1503.2	0.82139
1503.4	2.45104	1.75688	1.0263	0.55442	0.41387			1503.4	0.77149	0.40921	0.20412	0.12715	0.09879			1503.4	0.17395			1503.4	0.81998
1503.6	2.45104	1.75688	1.0263	0.55442	0.41387			1503.6	0.77149	0.40921	0.20412	0.12715	0.09879			1503.6	0.16724			1503.6	0.81891
1503.8	2.45104	1.75688	1.0263	0.55442	0.41387			1503.8	0.77149	0.40921	0.20412	0.12715	0.09879			1503.8	0.16394			1503.8	0.81739
1504	2.45104	1.75688	1.0263	0.55442	0.41387			1504	0.77149	0.40921	0.20412	0.12715	0.09879			1504	0.17055			1504	0.82312
1504.2	2.45104	1.75688	1.0263	0.55442	0.41387			1504.2	0.77149	0.40921	0.20412	0.12715	0.09879			1504.2	0.16808			1504.2	0.81394
1504.4	2.45104	1.75688	1.0263	0.55442	0.41387			1504.4	0.77149	0.40921	0.20412	0.12715	0.09879			1504.4	0.16989			1504.4	0.82248
1504.6	2.45104	1.75688	1.0263	0.55442	0.41387			1504.6	0.77149	0.40921	0.20412	0.12715	0.09879			1504.6	0.16976			1504.6	0.81466
1504.8	2.45104	1.75688	1.0263	0.55442	0.41387			1504.8	0.77149	0.40921	0.20412	0.12715	0.09879			1504.8	0.17175			1504.8	0.8216
1505	2.45104	1.75688	1.0263	0.55442	0.41387			1505	0.77149	0.40921	0.20412	0.12715	0.09879			1505	0.16916			1505	0.8219
1505.2	2.45104	1.75688	1.0263	0.55442	0.41387			1505.2	0.77149	0.40921	0.20412	0.12715	0.09879			1505.2	0.16827			1505.2	0.8159
1505.4	2.45104	1.75688	1.0263	0.55442	0.41387			1505.4	0.77149	0.40921	0.20412	0.12715	0.09879			1505.4	0.16638			1505.4	0.82299
1505.6	2.45104	1.75688	1.0263	0.55442	0.41387			1505.6	0.77149	0.40921	0.20412	0.12715	0.09879			1505.6	0.16842			1505.6	0.81699
1505.8	2.45104	1.75688	1.0263	0.55442	0.41387			1505.8	0.77149	0.40921	0.20412	0.12715	0.09879			1505.8	0.17264			1505.8	0.81988
1506	2.45104	1.75688	1.0263	0.55442	0.41387			1506	0.77149	0.40921	0.20412	0.12715	0.09879			1506	0.16988			1506	0.82032
1506.2	2.45104	1.75688	1.0263	0.55442	0.41387			1506.2	0.77149	0.40921	0.20412	0.12715	0.09879			1506.2	0.17381			1506.2	0.82129
1506.4	2.45104	1.75688	1.0263	0.55442	0.41387			1506.4	0.77149	0.40921	0.20412	0.12715	0.09879			1506.4	0.1745			1506.4	0.82082
1506.6	2.45104	1.75688	1.0263	0.55442	0.41387			1506.6	0.77149	0.40921	0.20412	0.12715	0.09879			1506.6	0.1654			1506.6	0.81564
1506.8	2.45104	1.75688	1.0263	0.55442	0.41387			1506.8	0.77149	0.40921	0.20412	0.12715	0.09879			1506.8	0.16994			1506.8	0.8238
1507	2.45104	1.75688	1.0263	0.55442	0.41387			1507	0.77149	0.40921	0.20412	0.12715	0.09879			1507	0.16889			1507	0.81646
1507.2	2.45104	1.75688	1.0263	0.55442	0.41387			1507.2	0.77149	0.40921	0.20412	0.12715	0.09879			1507.2	0.16701			1507.2	0.8183
1507.4	2.45104	1.75688	1.0263	0.55442	0.41387			1507.4	0.77149	0.40921	0.20412	0.12715	0.09879			1507.4	0.17159			1507.4	0.82098
1507.6	2.45104	1.75688	1.0263	0.55442	0.41387			1507.6	0.77149	0.40921	0.20412	0.12715	0.09879			1507.6	0.17119			1507.6	0.81937
1507.8	2.45104	1.75688	1.0263	0.55442	0.41387			1507.8	0.77149	0.40921	0.20412	0.12715	0.09879			1507.8	0.16742			1507.8	0.81688
1508	2.45104	1.75688	1.0263	0.55442	0.41387			1508	0.77149	0.40921	0.20412	0.12715	0.09879			1508	0.16806			1508	0.8187
1508.2	2.45104	1.75688	1.0263	0.55442	0.41387			1508.2	0.77149	0.40921	0.20412	0.12715	0.09879			1508.2	0.17456			1508.2	0.81901
1508.4	2.45104	1.75688	1.0263	0.55442	0.41387			1508.4	0.77149	0.40921	0.20412	0.12715	0.09879			1508.4	0.16782			1508.4	0.81994
1508.6	2.45104	1.75688	1.0263	0.55442	0.41387			1508.6	0.77149	0.40921	0.20412	0.12715	0.09879			1508.6	0.17091			1508.6	0.81752
1508.8	2.45104	1.75688	1.0263	0.55442	0.41387			1508.8	0.77149	0.40921	0.20412	0.12715	0.09879			1508.8	0.1745			1508.8	0.8197
1509	2.45104	1.75688	1.0263	0.55442	0.41387			1509	0.77149	0.40921	0.20412	0.12715	0.09879			1509	0.17701			1509	0.8185
1509.2	2.45104	1.75688	1.0263	0.55442	0.41387			1509.2	0.77149	0.40921	0.20412	0.12715	0.09879			1509.2	0.16945			1509.2	0.81815
1509.4	2.45104	1.75688	1.0263	0.55442	0.41387			1509.4	0.77149	0.40921	0.20412	0.12715	0.09879			1509.4	0.16621			1509.4	0.81488
1509.6	2.45104	1.75688	1.0263	0.55442	0.41387			1509.6	0.77149	0.40921	0.20412	0.12715	0.09879			1509.6	0.16982			1509.6	0.82122
1509.8	2.45104	1.75688	1.0263	0.55442	0.41387			1509.8	0.77149	0.40921	0.20412	0.12715	0.09879			1509.8	0.16802			1509.8	0.81739
1510	2.45104	1.75688	1.0263	0.55442	0.41387			1510	0.77149	0.40921	0.20412	0.12715	0.09879			1510	0.16974			1510	0.81937
1510.2	2.45104	1.75688	1.0263	0.55442	0.41387			1510.2	0.77149	0.40921	0.20412	0.12715	0.09879			1510.2	0.16578			1510.2	0.81858
1510.4	2.45104	1.75688	1.0263	0.55442	0.41387			1510.4	0.77149	0.40921	0.20412	0.12715	0.09879			1510.4	0.1727			1510.4	0.81978
1510.6	2.45104	1.75688	1.0263	0.55442	0.41387			1510.6	0.77149	0.40921	0.20412	0.12715	0.09879			1510.6	0.16939			1510.6	0.81828
1510.8	2.45104	1.75688	1.0263	0.55442	0.41387			1510.8	0.77149	0.40921	0.20412	0.12715	0.09879			1510.8	0.16746			1510.8	0.81977
1511	2.45104	1.75688	1.0263	0.55442	0.41387			1511	0.77149	0.40921	0.20412	0.12715	0.09879			1511	0.17069			1511	0.81762
1511.2	2.45104	1.75688	1.0263	0.55442	0.41387			1511.2	0.77149	0.40921	0.20412	0.12715	0.09879			1511.2	0.17149			1511.2	0.81972
1511.4	2.45104	1.75688	1.0263	0.55442	0.41387			1511.4	0.77149	0.40921	0.20412	0.12715	0.09879			1511.4	0.16857			1511.4	0.81696
1511.6	2.45104	1.75688	1.0263	0.55442	0.41387			1511.6	0.77149	0.40921	0.20412	0.12715	0.09879			1511.6	0.16919			1511.6	0.81737
1511.8	2.45104	1.75688	1.0263	0.55442	0.41387			1511.8	0.77149	0.40921	0.20412	0.12715	0.09879			1511.8	0.16556			1511.8	0.81773
1512	2.45104	1.75688	1.0263	0.55442	0.41387			1512	0.77149	0.40921	0.20412	0.12715	0.09879			1512	0.16868			1512	0.81642
1512.2	2.45104	1.75688	1.0263	0.55442	0.41387			1512.2	0.77149	0.40921	0.20412	0.12715	0.09879			1512.2	0.17062			1512.2	0.81765
1512.4	2.45103	1.75688	1.0263	0.55442	0.41387			1512.4	0.77149	0.40921	0.20412	0.12715	0.09879			1512.4	0.1678			1512.4	0.81977
1512.6	2.45103	1.75688	1.0263	0.55442	0.41387			1512.6	0.77149	0.40921	0.20412	0.12715	0.09879			1512.6	0.17058			1512.6	0.82188
1512.8	2.45103	1.75688	1.0263	0.55442	0.41387			1512.8	0.77149	0.40921	0.20412	0.12715	0.09879			1512.8	0.16809			1512.8	0.8177
1513	2.45103	1.75688	1.0263	0.55442	0.41387			1513	0.77149	0.40921	0.20412	0.12715	0.09879			1513	0.17015			1513	0.81416
1513.2	2.45103	1.75688	1.0263	0.55442	0.41387			1513.2	0.77149	0.40921	0.20412	0.12715	0.09879			1513.2	0.16714			1513.2	0.81987
1513.4	2.45103	1.75688	1.0263	0.55442	0.41387			1513.4	0.77149	0.40921	0.20412	0.12715	0.09879			1513.4	0.17045			1513.4	0.81968
1513.6	2.45103	1.75688	1.0263	0.55442	0.41387			1513.6	0.77149	0.40921	0.20412	0.12715	0.09879			1513.6	0.16884			1513.6	0.81589
1513.8	2.45103	1.75688	1.0263	0.55442	0.41387			1513.8	0.77148	0.40921	0.20412	0.12714	0.09879			1513.8	0.16993			1513.8	0.8163
1514	2.45103	1.75688	1.0263	0.55442	0.41387			1514	0.77148	0.40921	0.20412	0.12714	0.09879			1514	0.17269			1514	0.82038
1514.2	2.45103	1.75688	1.0263	0.55442	0.41387			1514.2	0.77148	0.40921	0.20412	0.12714	0.09879			1514.2	0.16671			1514.2	0.81764
1514.4	2.45103	1.75688	1.0263	0.55442	0.41387			1514.4	0.77148	0.40921	0.20412	0.12714	0.09879			1514.4	0.16796			1514.4	0.81809
1514.6	2.45103	1.75688	1.0263	0.55442	0.41387			1514.6	0.77148	0.40921	0.20412	0.12714	0.09879			1514.6	0.16817			1514.6	0.81922
1514.8	2.45103	1.75688	1.0263	0.55442	0.41387			1514.8	0.77148	0.40921	0.20412	0.12714	0.09879			1514.8	0.16873			1514.8	0.8168
1515	2.45103	1.75688	1.0263	0.55442	0.41387			1515	0.77148	0.40921	0.20412	0.12714	0.09879			1515	0.16874			1515	0.82081
1515.2	2.45103	1.75687	1.0263	0.55442	0.41387			1515.2	0.77148	0.40921	0.20412	0.12714	0.09879			1515.2	0.16962			1515.2	0.81507
1515.4	2.45103	1.75687	1.0263	0.55442	0.41387			1515.4	0.77148	0.40921	0.20412	0.12714	0.09879			1515.4	0.16938			1515.4	0.81835
1515.6	2.45103	1.75687	1.0263	0.55442	0.41387			1515.6	0.77148	0.40921	0.20412	0.12714	0.09879			1515.6	0.1715			1515.6	0.81674
1515.8	2.45103	1.75687	1.0263	0.55442	0.41387			1515.8	0.77148	0.40921	0.20412	0.12714	0.09879			1515.8	0.17294			1515.8	0.81925
1516	2.45103	1.75687	1.0263	0.55442	0.41387			1516	0.77148	0.40921	0.20412	0.12714	0.09879			1516	0.1676			1516	0.81623
1516.2	2.45103	1.75687	1.0263	0.55442	0.41387			1516.2	0.77148	0.40921	0.20412	0.12714	0.09879			1516.2	0.1704			1516.2	0.8204
1516.4	2.45103	1.75687	1.0263	0.55442	0.41387			1516.4	0.77148	0.40921	0.20412	0.12714	0.09879			1516.4	0.17053			1516.4	0.81919
1516.6	2.45103	1.75687	1.0263	0.55442	0.41387			1516.6	0.77148	0.40921	0.20412	0.12714	0.09879			1516.6	0.17213			1516.6	0.82213
1516.8	2.45103	1.75687	1.0263	0.55442	0.41387			1516.8	0.77148	0.40921	0.20412	0.12714	0.09879			1516.8	0.1689			1516.8	0.81954
1517	2.45103	1.75687	1.0263	0.55442	0.41387			1517	0.77148	0.40921	0.20412	0.12714	0.09879			1517	0.16721			1517	0.81901
1517.2	2.45103	1.75687	1.0263	0.55442	0.41387			1517.2	0.77148	0.40921	0.20412	0.12714	0.09879			1517.2	0.16963			1517.2	0.81681
1517.4	2.45103	1.75687	1.0263	0.55442	0.41387			1517.4	0.77148	0.40921	0.20412	0.12714	0.09879			1517.4	0.16841			1517.4	0.81628
1517.6	2.45103	1.75687	1.0263	0.55442	0.41387			1517.6	0.77148	0.40921	0.20412	0.12714	0.09879			1517.6	0.17441			1517.6	0.81907
1517.8	2.45103	1.75687	1.0263	0.55442	0.41387			1517.8	0.77148	0.40921	0.20412	0.12714	0.09879			1517.8	0.16917			1517.8	0.8213
1518	2.45103	1.75687	1.0263	0.55441	0.41387			1518	0.77148	0.40921	0.20412	0.12714	0.09879			1518	0.1707			1518	0.82205
1518.2	2.45103	1.75687	1.0263	0.55441	0.41387			1518.2	0.77148	0.40921	0.20412	0.12714	0.09879			1518.2	0.16918			1518.2	0.81948
1518.4	2.45103	1.75687	1.0263	0.55441	0.41387			1518.4	0.77148	0.40921	0.20412	0.12714	0.09879			1518.4	0.16812			1518.4	0.81923
1518.6	2.45103	1.75687	1.0263	0.55441	0.41387			1518.6	0.77148	0.40921	0.20412	0.12714	0.09879			1518.6	0.1649			1518.6	0.81507
1518.8	2.45103	1.75687	1.0263	0.55441	0.41387			1518.8	0.77148	0.40921	0.20412	0.12714	0.09879			1518.8	0.17126			1518.8	0.8187
1519	2.45103	1.75687	1.0263	0.55441	0.41387			1519	0.77148	0.40921	0.20412	0.12714	0.09879			1519	0.1686			1519	0.81815
1519.2	2.45103	1.75687	1.0263	0.55441	0.41387			1519.2	0.77148	0.40921	0.20412	0.12714	0.09879			1519.2	0.16828			1519.2	0.81717
1519.4	2.45103	1.75687	1.0263	0.55441	0.41387			1519.4	0.77148	0.40921	0.20412	0.12714	0.09879			1519.4	0.16804			1519.4	0.82276
1519.6	2.45103	1.75687	1.0263	0.55441	0.41387			1519.6	0.77148	0.40921	0.20412	0.12714	0.09879			1519.6	0.16702			1519.6	0.8187
1519.8	2.45103	1.75687	1.0263	0.55441	0.41387			1519.8	0.77148	0.40921	0.20412	0.12714	0.09879			1519.8	0.16475			1519.8	0.81723
1520	2.45103	1.75687	1.0263	0.55441	0.41387			1520	0.77148	0.40921	0.20412	0.12714	0.09879			1520	0.16669			1520	0.81753
1520.2	2.45103	1.75687	1.0263	0.55441	0.41387			1520.2	0.77148	0.40921	0.20412	0.12714	0.09879			1520.2	0.16721			1520.2	0.81582
1520.4	2.45103	1.75687	1.0263	0.55441	0.41387			1520.4	0.77148	0.40921	0.20412	0.12714	0.09879			1520.4	0.16987			1520.4	0.81605
1520.6	2.45103	1.75687	1.0263	0.55441	0.41387			1520.6	0.77148	0.40921	0.20412	0.12714	0.09879			1520.6	0.17232			1520.6	0.81648
1520.8	2.45103	1.75687	1.0263	0.55441	0.41387			1520.8	0.77148	0.40921	0.20412	0.12714	0.09879			1520.8	0.16842			1520.8	0.81745
1521	2.45103	1.75687	1.0263	0.55441	0.41387			1521	0.77148	0.40921	0.20412	0.12714	0.09879			1521	0.17083			1521	0.82011
1521.2	2.45103	1.75687	1.0263	0.55441	0.41387			1521.2	0.77148	0.40921	0.20412	0.12714	0.09879			1521.2	0.17276			1521.2	0.81789
1521.4	2.45103	1.75687	1.0263	0.55441	0.41387			1521.4	0.77148	0.40921	0.20412	0.12714	0.09879			1521.4	0.16578			1521.4	0.81688
1521.6	2.45103	1.75687	1.0263	0.55441	0.41387			1521.6	0.77148	0.40921	0.20412	0.12714	0.09879			1521.6	0.16844			1521.6	0.81622
1521.8	2.45103	1.75687	1.0263	0.55441	0.41387			1521.8	0.77148	0.40921	0.20412	0.12714	0.09879			1521.8	0.17043			1521.8	0.82338
1522	2.45103	1.75687	1.0263	0.55441	0.41387			1522	0.77148	0.40921	0.20412	0.12714	0.09879			1522	0.17333			1522	0.81678
1522.2	2.45103	1.75687	1.0263	0.55441	0.41387			1522.2	0.77148	0.40921	0.20412	0.12714	0.09879			1522.2	0.1651			1522.2	0.82084
1522.4	2.45102	1.75687	1.0263	0.55441	0.41387			1522.4	0.77148	0.40921	0.20412	0.12714	0.09879			1522.4	0.16988			1522.4	0.8189
1522.6	2.45102	1.75687	1.0263	0.55441	0.41387			1522.6	0.77148	0.40921	0.20412	0.12714	0.09879			1522.6	0.16983			1522.6	0.81747
1522.8	2.45102	1.75687	1.0263	0.55441	0.41387			1522.8	0.77148	0.40921	0.20412	0.12714	0.09879			1522.8	0.17004			1522.8	0.81662
1523	2.45102	1.75687	1.0263	0.55441	0.41387			1523	0.77148	0.40921	0.20412	0.12714	0.09879			1523	0.16673			1523	0.81786
1523.2	2.45102	1.75687	1.0263	0.55441	0.41387			1523.2	0.77148	0.40921	0.20412	0.12714	0.09879			1523.2	0.1676			1523.2	0.82066
1523.4	2.45102	1.75687	1.0263	0.55441	0.41387			1523.4	0.77148	0.40921	0.20412	0.12714	0.09879			1523.4	0.16997			1523.4	0.81783
1523.6	2.45102	1.75687	1.0263	0.55441	0.41387			1523.6	0.77148	0.40921	0.20412	0.12714	0.09879			1523.6	0.17077			1523.6	0.8177
1523.8	2.45102	1.75687	1.0263	0.55441	0.41387			1523.8	0.77148	0.40921	0.20412	0.12714	0.09879			1523.8	0.16816			1523.8	0.81916
1524	2.45102	1.75687	1.0263	0.55441	0.41387			1524	0.77148	0.40921	0.20412	0.12714	0.09879			1524	0.16675			1524	0.81771
1524.2	2.45102	1.75687	1.0263	0.55441	0.41387			1524.2	0.77148	0.40921	0.20412	0.12714	0.09879			1524.2	0.17448			1524.2	0.82181
1524.4	2.45102	1.75687	1.0263	0.55441	0.41387			1524.4	0.77148	0.40921	0.20412	0.12714	0.09879			1524.4	0.17218			1524.4	0.81703
1524.6	2.45102	1.75687	1.0263	0.55441	0.41387			1524.6	0.77148	0.40921	0.20412	0.12714	0.09879			1524.6	0.16918			1524.6	0.81383
1524.8	2.45102	1.75687	1.0263	0.55441	0.41387			1524.8	0.77148	0.40921	0.20412	0.12714	0.09879			1524.8	0.17053			1524.8	0.81177
1525	2.45102	1.75687	1.0263	0.55441	0.41387			1525	0.77148	0.40921	0.20412	0.12714	0.09879			1525	0.16909			1525	0.81977
1525.2	2.45102	1.75687	1.0263	0.55441	0.41387			1525.2	0.77148	0.40921	0.20412	0.12714	0.09879			1525.2	0.17052			1525.2	0.81549
1525.4	2.45102	1.75687	1.02629	0.55441	0.41387			1525.4	0.77148	0.40921	0.20412	0.12714	0.09879			1525.4	0.16373			1525.4	0.81425
1525.6	2.45102	1.75687	1.02629	0.55441	0.41387			1525.6	0.77148	0.40921	0.20412	0.12714	0.09879			1525.6	0.16964			1525.6	0.81956
1525.8	2.45102	1.75687	1.02629	0.55441	0.41387			1525.8	0.77148	0.40921	0.20412	0.12714	0.09879			1525.8	0.16955			1525.8	0.81918
1526	2.45102	1.75687	1.02629	0.55441	0.41387			1526	0.77148	0.40921	0.20412	0.12714	0.09879			1526	0.16768			1526	0.81762
1526.2	2.45102	1.75687	1.02629	0.55441	0.41387			1526.2	0.77148	0.40921	0.20412	0.12714	0.09879			1526.2	0.16794			1526.2	0.81893
1526.4	2.45102	1.75687	1.02629	0.55441	0.41387			1526.4	0.77148	0.40921	0.20412	0.12714	0.09879			1526.4	0.16946			1526.4	0.81643
1526.6	2.45102	1.75687	1.02629	0.55441	0.41387			1526.6	0.77148	0.40921	0.20412	0.12714	0.09879			1526.6	0.1696			1526.6	0.82067
1526.8	2.45102	1.75687	1.02629	0.55441	0.41387			1526.8	0.77148	0.40921	0.20412	0.12714	0.09879			1526.8	0.16905			1526.8	0.8179
1527	2.45102	1.75687	1.02629	0.55441	0.41387			1527	0.77148	0.40921	0.20412	0.12714	0.09879			1527	0.16663			1527	0.81735
1527.2	2.45102	1.75687	1.02629	0.55441	0.41387			1527.2	0.77148	0.40921	0.20412	0.12714	0.09879			1527.2	0.16912			1527.2	0.81801
1527.4	2.45102	1.75687	1.02629	0.55441	0.41387			1527.4	0.77148	0.40921	0.20412	0.12714	0.09879			1527.4	0.16884			1527.4	0.81753
1527.6	2.45102	1.75687	1.02629	0.55441	0.41387			1527.6	0.77148	0.40921	0.20412	0.12714	0.09879			1527.6	0.17049			1527.6	0.81485
1527.8	2.45102	1.75687	1.02629	0.55441	0.41387			1527.8	0.77148	0.40921	0.20412	0.12714	0.09879			1527.8	0.17189			1527.8	0.81563
1528	2.45102	1.75687	1.02629	0.55441	0.41387			1528	0.77148	0.40921	0.20412	0.12714	0.09879			1528	0.17164			1528	0.82377
1528.2	2.45102	1.75687	1.02629	0.55441	0.41387			1528.2	0.77148	0.40921	0.20412	0.12714	0.09879			1528.2	0.16972			1528.2	0.81785
1528.4	2.45102	1.75687	1.02629	0.55441	0.41387			1528.4	0.77148	0.40921	0.20412	0.12714	0.09879			1528.4	0.17071			1528.4	0.8166
1528.6	2.45102	1.75687	1.02629	0.55441	0.41387			1528.6	0.77148	0.40921	0.20412	0.12714	0.09879			1528.6	0.16842			1528.6	0.82368
1528.8	2.45102	1.75687	1.02629	0.55441	0.41387			1528.8	0.77148	0.40921	0.20412	0.12714	0.09879			1528.8	0.16639			1528.8	0.81661
1529	2.45102	1.75687	1.02629	0.55441	0.41387			1529	0.77148	0.40921	0.20412	0.12714	0.09879			1529	0.16833			1529	0.81475
1529.2	2.45102	1.75687	1.02629	0.55441	0.41387			1529.2	0.77148	0.40921	0.20412	0.12714	0.09879			1529.2	0.17003			1529.2	0.81857
1529.4	2.45102	1.75687	1.02629	0.55441	0.41387			1529.4	0.77148	0.40921	0.20412	0.12714	0.09879			1529.4	0.17057			1529.4	0.81554
1529.6	2.45102	1.75687	1.02629	0.55441	0.41387			1529.6	0.77148	0.40921	0.20412	0.12714	0.09879			1529.6	0.16768			1529.6	0.81625
1529.8	2.45102	1.75687	1.02629	0.55441	0.41387			1529.8	0.77148	0.40921	0.20412	0.12714	0.09879			1529.8	0.17176			1529.8	0.81903
1530	2.45102	1.75687	1.02629	0.55441	0.41387			1530	0.77148	0.40921	0.20412	0.12714	0.09879			1530	0.16754			1530	0.81453
1530.2	2.45102	1.75687	1.02629	0.55441	0.41387			1530.2	0.77148	0.40921	0.20412	0.12714	0.09879			1530.2	0.17145			1530.2	0.81948
1530.4	2.45102	1.75687	1.02629	0.55441	0.41387			1530.4	0.77148	0.40921	0.20412	0.12714	0.09879			1530.4	0.17248			1530.4	0.81529
1530.6	2.45102	1.75687	1.02629	0.55441	0.41387			1530.6	0.77148	0.40921	0.20412	0.12714	0.09879			1530.6	0.17489			1530.6	0.81488
1530.8	2.45102	1.75687	1.02629	0.55441	0.41387			1530.8	0.77148	0.40921	0.20412	0.12714	0.09879			1530.8	0.16868			1530.8	0.81444
1531	2.45102	1.75687	1.02629	0.55441	0.41387			1531	0.77148	0.40921	0.20412	0.12714	0.09879			1531	0.16652			1531	0.81695
1531.2	2.45102	1.75687	1.02629	0.55441	0.41387			1531.2	0.77148	0.40921	0.20412	0.12714	0.09879			1531.2	0.16723			1531.2	0.81629
1531.4	2.45102	1.75687	1.02629	0.55441	0.41387			1531.4	0.77148	0.40921	0.20412	0.12714	0.09879			1531.4	0.16622			1531.4	0.81815
1531.6	2.45102	1.75687	1.02629	0.55441	0.41387			1531.6	0.77148	0.40921	0.20412	0.12714	0.09879			1531.6	0.16838			1531.6	0.82062
1531.8	2.45102	1.75687	1.02629	0.55441	0.41387			1531.8	0.77148	0.40921	0.20412	0.12714	0.09879			1531.8	0.16937			1531.8	0.81708
1532	2.45102	1.75687	1.02629	0.55441	0.41387			1532	0.77148	0.40921	0.20412	0.12714	0.09879			1532	0.16927			1532	0.81766
1532.2	2.45102	1.75687	1.02629	0.55441	0.41387			1532.2	0.77148	0.40921	0.20412	0.12714	0.09879			1532.2	0.16709			1532.2	0.82012
1532.4	2.45102	1.75687	1.02629	0.55441	0.41387			1532.4	0.77148	0.40921	0.20412	0.12714	0.09879			1532.4	0.1687			1532.4	0.8151
1532.6	2.45101	1.75687	1.02629	0.55441	0.41387			1532.6	0.77148	0.40921	0.20412	0.12714	0.09879			1532.6	0.16617			1532.6	0.81602
1532.8	2.45101	1.75686	1.02629	0.55441	0.41387			1532.8	0.77148	0.40921	0.20412	0.12714	0.09879			1532.8	0.16952			1532.8	0.82053
1533	2.45101	1.75686	1.02629	0.55441	0.41387			1533	0.77148	0.40921	0.20412	0.12714	0.09879			1533	0.17045			1533	0.81853
1533.2	2.45101	1.75686	1.02629	0.55441	0.41387			1533.2	0.77148	0.40921	0.20412	0.12714	0.09879			1533.2	0.1707			1533.2	0.81908
1533.4	2.45101	1.75686	1.02629	0.55441	0.41387			1533.4	0.77148	0.40921	0.20412	0.12714	0.09879			1533.4	0.16857			1533.4	0.81598
1533.6	2.45101	1.75686	1.02629	0.55441	0.41387			1533.6	0.77148	0.40921	0.20412	0.12714	0.09879			1533.6	0.16893			1533.6	0.81791
1533.8	2.45101	1.75686	1.02629	0.55441	0.41387			1533.8	0.77148	0.40921	0.20412	0.12714	0.09879			1533.8	0.16933			1533.8	0.81817
1534	2.45101	1.75686	1.02629	0.55441	0.41387			1534	0.77148	0.40921	0.20412	0.12714	0.09879			1534	0.16929			1534	0.81318
1534.2	2.45101	1.75686	1.02629	0.55441	0.41387			1534.2	0.77148	0.4092	0.20412	0.12714	0.09879			1534.2	0.16988			1534.2	0.81761
1534.4	2.45101	1.75686	1.02629	0.55441	0.41387			1534.4	0.77148	0.4092	0.20412	0.12714	0.09879			1534.4	0.16829			1534.4	0.81914
1534.6	2.45101	1.75686	1.02629	0.55441	0.41387			1534.6	0.77148	0.4092	0.20412	0.12714	0.09879			1534.6	0.16807			1534.6	0.81879
1534.8	2.45101	1.75686	1.02629	0.55441	0.41387			1534.8	0.77148	0.4092	0.20412	0.12714	0.09879			1534.8	0.17112			1534.8	0.81912
1535	2.45101	1.75686	1.02629	0.55441	0.41387			1535	0.77148	0.4092	0.20412	0.12714	0.09879			1535	0.17022			1535	0.81791
1535.2	2.45101	1.75686	1.02629	0.55441	0.41387			1535.2	0.77148	0.4092	0.20412	0.12714	0.09879			1535.2	0.16969			1535.2	0.81771
1535.4	2.45101	1.75686	1.02629	0.55441	0.41387			1535.4	0.77148	0.4092	0.20412	0.12714	0.09879			1535.4	0.17071			1535.4	0.81731
1535.6	2.45101	1.75686	1.02629	0.55441	0.41387			1535.6	0.77148	0.4092	0.20412	0.12714	0.09879			1535.6	0.16878			1535.6	0.81995
1535.8	2.45101	1.75686	1.02629	0.55441	0.41387			1535.8	0.77148	0.4092	0.20412	0.12714	0.09879			1535.8	0.17073			1535.8	0.81634
1536	2.45101	1.75686	1.02629	0.55441	0.41387			1536	0.77148	0.4092	0.20412	0.12714	0.09879			1536	0.17115			1536	0.81391
1536.2	2.45101	1.75686	1.02629	0.55441	0.41387			1536.2	0.77148	0.4092	0.20412	0.12714	0.09879			1536.2	0.1727			1536.2	0.81851
1536.4	2.45101	1.75686	1.02629	0.55441	0.41387			1536.4	0.77148	0.4092	0.20412	0.12714	0.09879			1536.4	0.1714			1536.4	0.81309
1536.6	2.45101	1.75686	1.02629	0.55441	0.41387			1536.6	0.77148	0.4092	0.20412	0.12714	0.09879			1536.6	0.16392			1536.6	0.81059
1536.8	2.45101	1.75686	1.02629	0.55441	0.41387			1536.8	0.77148	0.4092	0.20412	0.12714	0.09879			1536.8	0.16807			1536.8	0.82048
1537	2.45101	1.75686	1.02629	0.55441	0.41387			1537	0.77148	0.4092	0.20412	0.12714	0.09879			1537	0.17113			1537	0.8168
1537.2	2.45101	1.75686	1.02629	0.55441	0.41387			1537.2	0.77148	0.4092	0.20412	0.12714	0.09879			1537.2	0.1697			1537.2	0.81782
1537.4	2.45101	1.75686	1.02629	0.55441	0.41387			1537.4	0.77148	0.4092	0.20412	0.12714	0.09879			1537.4	0.16902			1537.4	0.81873
1537.6	2.45101	1.75686	1.02629	0.55441	0.41387			1537.6	0.77148	0.4092	0.20412	0.12714	0.09879			1537.6	0.16692			1537.6	0.82095
1537.8	2.45101	1.75686	1.02629	0.55441	0.41387			1537.8	0.77148	0.4092	0.20412	0.12714	0.09879			1537.8	0.1725			1537.8	0.81742
1538	2.45101	1.75686	1.02629	0.55441	0.41387			1538	0.77148	0.4092	0.20412	0.12714	0.09879			1538	0.1688			1538	0.81431
1538.2	2.45101	1.75686	1.02629	0.55441	0.41387			1538.2	0.77148	0.4092	0.20412	0.12714	0.09879			1538.2	0.16825			1538.2	0.81456
1538.4	2.45101	1.75686	1.02629	0.55441	0.41387			1538.4	0.77148	0.4092	0.20412	0.12714	0.09879			1538.4	0.17132			1538.4	0.81877
1538.6	2.45101	1.75686	1.02629	0.55441	0.41387			1538.6	0.77148	0.4092	0.20412	0.12714	0.09879			1538.6	0.16859			1538.6	0.81627
1538.8	2.45101	1.75686	1.02629	0.55441	0.41387			1538.8	0.77148	0.4092	0.20412	0.12714	0.09879			1538.8	0.1682			1538.8	0.81547
1539	2.45101	1.75686	1.02629	0.55441	0.41387			1539	0.77148	0.4092	0.20412	0.12714	0.09879			1539	0.16773			1539	0.81831
1539.2	2.45101	1.75686	1.02629	0.55441	0.41387			1539.2	0.77148	0.4092	0.20412	0.12714	0.09879			1539.2	0.16712			1539.2	0.81625
[truncated: 1,004 more rows]

## Sheet: Figure 2 a-d
Fig. 2a			Fig. 2b									Fig. 2c			Fig. 2d
Distance (µm)	Height (nm)		Time (s)	Force (nN)	Time (s)	Force (nN)	Time (s)	Force (pN)	Time (s)	Force (nN)		Time (s)	Force (pN)		Time (s)	Force (pN)
			MBP1:Chol		MBP2:Chol		MBP1:Chol		MBP2:Chol
-0.00316	0.62799		1.30049	0.00333	2.3	-0.00425	1.75046	-3.95658	2.5001	-6.91795e-05		0.00093	-3.58216		0.00076	-0.82562
0.01246	0.83588		1.30146	0.00335	2.30098	0.00234	1.75144	-1.81021	2.50107	-0.00282		0.0019	-3.61075		0.00173	-4.28
0.02809	0.66476		1.30244	0.00192	2.30195	0.00289	1.75242	0.33614	2.50205	-0.00173		0.00288	-1.0098		0.00271	-3.11
0.04371	0.32769		1.30342	0.00917	2.30293	0.000147309	1.75339	1.76827	2.50303	0.00155		0.00386	-2.3538		0.00368	0.3731
0.05934	0.96627		1.30439	0.00196	2.3039	0.000697174	1.75437	-1.79842	2.504	0.000448374		0.00483	-2.38314		0.00466	0.38773
0.07496	1.10771		1.30537	0.00053226	2.30488	0.00344	1.75534	-0.36632	2.50498	0.000989461		0.00581	0.21709		0.00564	1.56
0.09059	0.98186		1.30635	0.000551958	2.30586	0.00125	1.75632	5.35057	2.50595	0.00208		0.00678	0.18731		0.00661	1.57
0.10621	1.31753		1.30732	-0.00377	2.30683	0.00015547	1.7573	-2.50085	2.50693	0.00207		0.00776	0.15733		0.00759	2.74
0.12184	1.27895		1.3083	-0.00375	2.30781	-0.00259	1.75827	-0.35467	2.50791	-0.00452		0.00874	1.44206		0.00857	1.6
0.13746	1.11492		1.30927	0.000612013	2.30879	0.000160304	1.75925	2.5058	2.50888	-0.000688363		0.00971	1.41171		0.00954	1.62
0.15309	1.45316		1.31025	-0.000813652	2.30976	0.000162927	1.76022	-1.77513	2.50986	-0.000148356		0.01069	7.9556		0.01052	2.79
0.16871	1.28144		1.31123	-0.00224	2.31074	0.000165696	1.7612	-3.19956	2.51083	0.00368		0.01166	6.61004		0.01149	6.27
0.18434	1.40904		1.3122	0.00501	2.31171	-0.000380386	1.76218	-1.05328	2.51181	0.00148		0.01264	3.94954		0.01247	2.82
0.19996	1.21115		1.31318	0.000694303	2.31269	0.00346	1.76315	-1.0494	2.51279	-0.000172406		0.01362	1.28881		0.01345	-0.63347
0.21559	1.05992		1.31415	0.00505	2.31367	0.00456	1.76413	-1.04552	2.51376	-0.00237		0.01459	3.88756		0.01442	-1.77
0.23121	1.05147		1.31513	-0.0036	2.31464	0.000178321	1.76511	-0.32752	2.51474	-0.000736489		0.01557	6.4861		0.0154	0.55193
0.24684	1.21154		1.31611	-0.00792	2.31562	0.00183	1.76608	2.53299	2.51572	0.000901458		0.01655	3.82514		0.01637	-0.58776
0.26246	1.22568		1.31708	-0.00501	2.31659	0.000733634	1.76706	2.53691	2.51669	0.00309		0.01752	1.164		0.01735	1.74
0.27809	1.38621		1.31806	-0.000645309	2.31757	0.00238	1.76803	2.54086	2.51767	-0.00296		0.0185	3.76238		0.01833	1.75
0.29371	0.93812		1.31903	-0.000623566	2.31855	0.000193661	1.76901	2.54482	2.51864	-0.00296		0.01947	1.10108		0.0193	0.61363
0.30934	0.76688		1.32001	-0.00349	2.31952	-0.002	1.76999	-0.30779	2.51962	-0.00242		0.02045	5.01412		0.02028	-1.68
0.32496	1.15946		1.32099	0.00231	2.3205	0.00185	1.77096	3.26682	2.5206	-0.00023689		0.02143	-1.59189		0.02125	-0.51004
0.34059	1.16533		1.32196	0.00378	2.32147	0.0024	1.77194	3.27086	2.52157	-0.00189		0.0224	-0.30865		0.02223	2.97
0.35621	1.49053		1.32294	0.00236	2.32245	0.00515	1.77291	2.56093	2.52255	0.000295955		0.02338	0.97455		0.02321	2.99
0.37184	1.2277		1.32391	-0.000512503	2.32343	0.00186	1.77389	2.56503	2.52352	-0.00191		0.02435	-0.37208		0.02418	6.47
0.38746	1.27477		1.32489	0.0024	2.3244	0.00571	1.77487	1.85496	2.5245	0.000828809		0.02533	-5.66343		0.02516	3.02
0.40309	1.32952		1.32587	-0.00046697	2.32538	0.00187	1.77584	2.57332	2.52548	0.000271744		0.02631	-5.6952		0.02614	1.88
0.41871	0.97592		1.32684	0.0039	2.32635	0.00133	1.77682	2.57751	2.52645	0.00136		0.02728	-0.46738		0.02711	0.74111
0.43434	0.91872		1.32782	0.00103	2.32733	0.00573	1.77779	5.43813	2.52743	-0.00249		0.02826	0.81575		0.02809	-1.55
0.44996	1.47108		1.32879	0.0025	2.32831	0.00134	1.77877	4.72828	2.5284	0.000796604		0.02923	-4.47561		0.02906	5.4
0.46559	1.51942		1.32977	-0.00182	2.32928	0.00135	1.77975	1.87607	2.52938	0.00353		0.03021	0.75225		0.03004	-0.36454
0.48121	1.28615		1.33075	-0.000350365	2.33026	0.0019	1.78072	5.45099	2.53036	0.000231574		0.03119	-4.53906		0.03102	-0.3479
0.49684	1.41538		1.33172	0.00112	2.33124	0.00411	1.7817	4.02713	2.53133	0.00187		0.03216	-3.25583		0.03199	4.29
0.51246	0.86954		1.3327	-0.000302623	2.33221	-0.000825675	1.78267	3.31731	2.53231	-0.000333389		0.03314	1.97215		0.03297	0.84068
0.52809	1.22209		1.33368	-0.000278519	2.33319	0.000827558	1.78365	1.1794	2.53328	-0.00254		0.03411	1.94058		0.03394	2.01
0.54371	1.52331		1.33465	-0.00025426	2.33416	0.00193	1.78463	-0.24448	2.53426	-0.00145		0.03509	0.59419		0.03492	4.34
0.55934	1.25466		1.33563	-0.00457	2.33514	0.00139	1.7856	-0.24003	2.53524	-0.000357186		0.03607	0.56278		0.0359	-0.26322
0.57496	1.36666		1.3366	-0.00599	2.33612	0.0025	1.78658	1.19272	2.53621	0.00293		0.03704	-0.78345		0.03687	3.22
0.59059	0.9252		1.33758	-0.00307	2.33709	0.00141	1.78756	-2.3734	2.53719	-0.000372933		0.03802	3.13002		0.03785	5.55
0.60621	0.99636		1.33856	-0.0016	2.33807	-0.00242	1.78853	1.91578	2.53817	-0.00312		0.039	0.46911		0.03882	-0.21127
0.62184	1.35216		1.33953	-0.00447	2.33904	-0.000221359	1.78951	-0.22212	2.53914	-0.00149		0.03997	-0.87679		0.0398	0.96124
0.63746	1.08945		1.34051	-0.00589	2.34002	-0.000761561	1.79048	1.21068	2.54012	0.00125		0.04095	3.03703		0.04078	2.13
0.65309	1.3205		1.34148	-8.01307e-05	2.341	0.000345461	1.79146	2.64349	2.54109	0.000144914		0.04192	3.0063		0.04175	-0.15848
0.66871	1.53224		1.34246	-5.46296e-05	2.34197	0.000902708	1.79244	4.0762	2.54207	-0.00261		0.0429	0.3459		0.04273	3.33
0.68434	1.35192		1.34344	-0.00147	2.34295	-0.000184819	1.79341	-0.91819	2.54305	-0.00316		0.04388	0.31547		0.0437	3.34
0.69996	1.26935		1.34441	-0.00434	2.34392	0.00312	1.79439	-3.05608	2.54402	0.000670902		0.04485	-4.97441		0.04468	1.05
0.71559	1.32514		1.34539	-0.00866	2.3449	0.000383801	1.79536	-5.19399	2.545	0.00011431		0.04583	0.25509		0.04566	3.38
0.73121	1.4254		1.34636	-0.0014	2.34588	-0.0029	1.79634	-0.1906	2.54597	0.000655761		0.0468	-2.40463		0.04663	1.09
0.74684	1.47014		1.34734	-0.00282	2.34685	-0.00289	1.79732	-3.75673	2.54695	-0.00319		0.04778	-2.43436		0.04761	-2.36
0.76246	1.19381		1.34832	0.00444	2.34783	-0.00123	1.79829	-3.03817	2.54793	-0.0032		0.04876	-3.77878		0.04858	3.43
0.77809	1.08948		1.34929	0.00591	2.3488	0.000973745	1.79927	-4.46193	2.5489	-0.00211		0.04973	-5.123		0.04956	8.07
0.79371	1.11967		1.35027	0.00449	2.34978	0.00153	1.80024	-0.88691	2.54988	-0.00102		0.05071	-2.5223		0.05054	2.32
0.80934	1.34583		1.35124	-0.00271	2.35076	0.00319	1.80122	-3.73901	2.55085	-0.000479258		0.05168	2.70843		0.05151	5.8
0.82496	1.37603		1.35222	0.00455	2.35173	0.00101	1.8022	-0.16403	2.55183	0.000611504		0.05266	3.99461		0.05249	3.51
0.84059	1.31616		1.3532	0.00458	2.35271	0.00486	1.80317	2.69692	2.55281	0.0028		0.05364	-2.60817		0.05347	1.21
0.85621	1.54989		1.35417	0.00171	2.35369	0.00487	1.80415	1.27295	2.55378	0.00169		0.05461	-2.63628		0.05444	-3.39
0.87184	1.25424		1.35515	-0.00115	2.35466	0.00214	1.80512	-3.72164	2.55476	0.00279		0.05559	2.59548		0.05542	2.41
0.88746	1.25103		1.35613	0.00466	2.35564	-4.11409e-05	1.8061	0.56744	2.55573	0.00223		0.05656	-0.06187		0.05639	-1.04
0.90309	1.68539		1.3571	-0.00254	2.35661	-2.85077e-05	1.80708	1.28579	2.55671	-0.00381		0.05754	2.54067		0.05737	-5.64
0.91871	1.07449		1.35808	0.00472	2.35759	0.00328	1.80805	0.57591	2.55769	0.00331		0.05852	-0.11608		0.05835	9.4
0.93434	0.63174		1.35905	0.0033	2.35857	0.00494	1.80903	-0.84819	2.55866	0.00221		0.05949	3.80188		0.05932	7.1
0.94996	0.99988		1.36003	0.000434604	2.35954	0.00166	1.81001	2.72667	2.55964	-0.00274		0.06047	6.40536		0.0603	2.5
0.96559	1.37955		1.36101	-0.00388	2.36052	-0.00327	1.81098	-3.69639	2.56062	-0.0011		0.06145	3.74958		0.06127	1.36
0.98121	0.90376		1.36198	-0.00385	2.36149	-0.00106	1.81196	-2.97819	2.56159	-0.0022		0.06242	5.03885		0.06225	1.38
0.99684	2.0737		1.36296	-0.00092375	2.36247	5.1907e-05	1.81293	-0.83173	2.56257	0.00273		0.0634	3.69866		0.06323	-3.22
1.01246	1.01965		1.36393	0.000551873	2.36345	0.00281	1.81391	0.60061	2.56354	-0.00166		0.06437	2.35894		0.0642	-6.67
1.02809	0.78138		1.36491	0.00492	2.36442	-0.00157	1.81489	2.74701	2.56452	-0.00332		0.06535	-0.29541		0.06518	2.59
1.04371	1.06026		1.36589	0.000611742	2.3654	9.49945e-05	1.81586	-2.96213	2.5655	-0.00113		0.06633	-0.31958		0.06615	2.61
1.05934	4.88188		1.36686	0.00353	2.36637	0.00121	1.81684	5.6113	2.56647	0.00271		0.0673	0.97153		0.06713	4.94
1.07496	6.0737		1.36784	0.00501	2.36735	0.00122	1.81781	2.75879	2.56745	0.0049		0.06828	-0.36676		0.06811	8.43
1.09059	6.43893		1.36881	0.00504	2.36833	0.00068893	1.81879	-0.09396	2.56842	-0.00169		0.06925	7.49954		0.06908	8.45
1.10621	6.10489		1.36979	0.00507	2.3693	-0.00149	1.81977	-1.51835	2.5694	0.00159		0.07023	7.47696		0.07006	1.53
1.12184	6.33908		1.37077	0.00655	2.37028	0.000719886	1.82074	-1.51458	2.57038	0.00378		0.07121	2.19529		0.07104	1.55
1.13746	6.04798		1.37174	0.00224	2.37125	0.00403	1.82172	-0.08265	2.57135	0.00103		0.07218	4.80324		0.07201	0.41372
1.15309	6.19558		1.37272	-0.000618117	2.37223	-0.00089438	1.82269	-1.50716	2.57233	-0.00227		0.07316	4.78191		0.07299	-3.03
1.16871	6.06264		1.37369	0.00375	2.37321	-0.00143	1.82367	-0.07532	2.5733	-0.00117		0.07413	-1.81337		0.07396	6.23
1.18434	6.30509		1.37467	0.000891508	2.37418	0.00463	1.82465	2.78488	2.57428	0.00156		0.07511	0.79598		0.07494	6.25
1.19996	6.74224		1.37565	0.00382	2.37516	0.00354	1.82562	-1.49637	2.57526	0.00705		0.07609	-0.53893		0.07592	2.8
1.21559	6.44019		1.37662	0.00819	2.37614	-0.00302	1.8266	-2.20697	2.57623	0.0032		0.07706	-1.87339		0.07689	7.44
1.23121	6.63366		1.3776	0.00388	2.37711	0.00138	1.82757	-2.91771	2.57721	-0.00119		0.07804	0.73731		0.07787	3.99
1.24684	6.23304		1.37858	-0.00187	2.37809	0.0025	1.82855	-1.48601	2.57818	-0.0023		0.07901	-1.91114		0.07884	8.63
1.26246	6.32282		1.37955	0.00539	2.37906	0.00142	1.82953	-0.76855	2.57916	-0.000105367		0.07999	2.01538		0.07982	2.87
1.27809	6.04568		1.38053	0.00398	2.38004	-0.000760074	1.8305	-3.62175	2.58014	0.000439217		0.08097	0.68278		0.0808	-0.58059
1.29371	6.07425		1.3815	-0.000325602	2.38102	0.002	1.83148	0.6663	2.58111	0.00208		0.08194	-3.27916		0.08177	0.59155
1.30934	6.38385		1.38248	0.00549	2.38199	-0.000176774	1.83246	0.66951	2.58209	-0.000118234		0.08292	-1.98101		0.08275	-2.86
1.32496	6.31198		1.38346	0.00263	2.38297	0.000939117	1.83343	-2.18384	2.58307	-0.00561		0.0839	-0.68238		0.08372	-7.46
1.34059	6.23372		1.38443	0.00411	2.38394	0.0037	1.83441	-2.89494	2.58404	0.00426		0.08487	3.24645		0.0847	-3.98
1.35621	6.08424		1.38541	0.00415	2.38492	0.00372	1.83538	-1.46359	2.58502	0.00426		0.08585	8.49077		0.08568	0.65816
1.37184	6.32204		1.38638	0.00274	2.3859	0.00319	1.83636	0.68181	2.58599	0.00206		0.08682	5.8462		0.08665	-2.79
1.38746	6.23947		1.38736	-0.00157	2.38687	0.00376	1.83734	-0.02944	2.58697	0.00151		0.0878	5.83194		0.08763	-3.93
1.40309	6.16097		1.38834	0.0057	2.38785	0.00487	1.83831	-3.59714	2.58795	-0.00179		0.08878	-3.38602		0.0886	-7.38
1.41871	5.97832		1.38931	0.00284	2.38882	0.00434	1.83929	-5.02259	2.58892	0.0037		0.08975	3.17515		0.08958	-13.14
1.43434	6.17807		1.39029	-1.88954e-05	2.3898	0.00326	1.84026	-0.02089	2.5899	0.00205		0.09073	3.16243		0.09056	-21.22
1.44996	6.08492		1.39126	-0.00577	2.39078	0.000538482	1.84124	-3.58873	2.59087	-0.0018		0.0917	1.83544		0.09153	-8.49
1.46559	5.58446		1.39224	-0.00284	2.39175	0.00714	1.84222	-6.44252	2.59185	-0.00235		0.09268	7.08327		0.09251	-9.63
1.48121	6.22688		1.39322	-0.0057	2.39273	0.00222	1.84319	-0.72686	2.59283	-0.0018		0.09366	8.38704		0.09348	-7.31
1.49684	6.23252		1.39419	0.00301	2.3937	0.000596183	1.84417	-1.43833	2.5938	-0.00070683		0.09463	8.37643		0.09446	-8.45
1.51246	6.40109		1.39517	0.0045	2.39468	-0.00103	1.84514	2.13485	2.59478	-0.00016025		0.09561	5.73656		0.09544	-4.97
1.52809	6.24218		1.39614	-0.0027	2.39566	-0.00211	1.84612	-1.4332	2.59575	-0.00181		0.09658	9.67173		0.09641	-2.65
1.54371	6.23478		1.39712	-0.00122	2.39663	-0.000442263	1.8471	0.71172	2.59673	-0.00181		0.09756	5.71802		0.09739	-1.48
1.55934	6.18085		1.3981	0.00315	2.39761	0.00287	1.84807	-2.8565	2.59771	0.000930315		0.09854	8.33935		0.09837	3.16
1.57496	6.45787		1.39907	-0.00404	2.39859	-0.0015	1.84905	-2.13985	2.59868	0.00532		0.09951	8.33142		0.09934	2.01
1.59059	6.33398		1.40005	-0.00545	2.39956	0.00071395	1.85002	-3.56572	2.59966	0.00257		0.10049	9.63891		0.10032	-2.6
1.60621	6.18542		1.40103	-0.00397	2.40054	-0.00201	1.851	0.00728	2.60063	-0.00182		0.10146	9.63203		0.10129	-0.27321
1.62184	6.21539		1.402	0.000404807	2.40151	0.000204695	1.85198	3.58027	2.60161	0.000923698		0.10244	3.05117		0.10227	-1.42
1.63746	6.43318		1.40298	-0.01113	2.40249	-0.00142	1.85295	1.44033	2.60259	0.00476		0.10342	5.67513		0.10325	-4.87
1.65309	6.07003		1.40395	-0.00676	2.40347	-0.0025	1.85393	0.72858	2.60356	0.00421		0.10439	5.6698		0.10422	-4.86
1.66871	5.73086		1.40493	-0.000934752	2.40444	-0.00193	1.85491	-1.41148	2.60454	0.00257		0.10537	1.72037		0.1052	-6.01
1.68434	6.19874		1.40591	-0.000898862	2.40542	-0.00136	1.85588	-0.69505	2.60552	-0.00292		0.10635	1.71605		0.10617	0.93472
1.69996	6.27152		1.40688	0.00203	2.40639	-0.00683	1.85686	4.30618	2.60649	-0.000727384		0.10732	1.71222		0.10715	-2.52
1.71559	6.05151		1.40786	-0.00516	2.40737	-0.00297	1.85783	1.452	2.60747	0.00147		0.1083	-0.92093		0.10813	-5.98
1.73121	5.79881		1.40883	-0.00224	2.40835	-0.00514	1.85881	4.31082	2.60844	0.00147		0.10927	3.0208		0.1091	-1.35
1.74684	6.06803		1.40981	-0.00365	2.40932	-0.00457	1.85979	-0.68576	2.60942	0.00147		0.11025	3.01841		0.11008	0.97062
1.76246	6.28384		1.41079	-0.00217	2.4103	-0.00346	1.86076	-1.39753	2.6104	-0.00128		0.11123	1.70168		0.11105	5.6
1.77809	6.35476		1.41176	-0.00358	2.41127	-0.00234	1.86174	3.6036	2.61137	0.000369032		0.1122	0.38531		0.11203	-1.32
1.79371	6.23612		1.41274	-0.00354	2.41225	0.00152	1.86271	1.46364	2.61235	0.000917127		0.11318	4.32888		0.11301	3.3
1.80934	6.21697		1.41371	-0.000610966	2.41323	0.00374	1.86369	-0.67641	2.61332	0.00476		0.11415	1.6986		0.11398	11.4
1.82496	5.93703		1.41469	0.000872065	2.4142	0.000464416	1.86467	2.18245	2.6143	0.00256		0.11513	4.32815		0.11496	6.78
1.84059	6.10966		1.41567	-0.00343	2.41518	-0.000612708	1.86564	3.61303	2.61528	0.00366		0.11611	5.64333		0.11594	1.01
1.85621	6.6725		1.41664	-0.00195	2.41615	-4.38691e-05	1.86662	4.32961	2.61625	-0.000727153		0.11708	1.69943		0.11691	-3.6
1.87184	5.97979		1.41762	-0.00336	2.41713	-0.000573071	1.86759	4.33201	2.61723	0.00202		0.11806	-2.24417		0.11789	-1.29
1.88746	5.80818		1.41859	-0.00188	2.41811	-0.0022	1.86857	0.76383	2.6182	0.000920489		0.11903	-0.92777		0.11886	2.18
1.90309	6.35381		1.41957	-0.00473	2.41908	-0.00218	1.86955	2.90867	2.61918	0.000373499		0.12001	-3.55568		0.11984	-1.28
1.91871	6.25436		1.42055	-0.00325	2.42006	-0.000513965	1.87052	0.05452	2.62016	-0.000174369		0.12099	4.33589		0.12082	2.19
1.93434	6.31178		1.42152	-0.000322815	2.42104	-0.00104	1.8715	2.91358	2.62113	0.00147		0.12196	5.65342		0.12179	2.2
1.94996	6.3528		1.4225	0.00261	2.42201	-0.000474842	1.87247	0.77367	2.62211	-0.000171746		0.12294	-2.23288		0.12277	2.2
1.96559	6.00211		1.42348	0.0012	2.42299	0.000641625	1.87345	-1.36624	2.62308	0.00037874		0.12391	-0.91462		0.12374	2.2
1.98121	6.18138		1.42445	0.00557	2.42396	0.00286	1.87443	0.06448	2.62406	-0.000168661		0.12489	0.40397		0.12472	-1.26
1.99684	6.04994		1.42543	-0.00307	2.42494	0.000680349	1.8754	0.067	2.62504	-0.000715952		0.12587	0.40799		0.1257	1.05
2.01246	6.49686		1.4264	0.00275	2.42592	-0.00259	1.87638	-2.78696	2.62601	-0.00126		0.12684	1.72724		0.12667	5.68
2.02809	6.06726		1.42738	0.00134	2.42689	-0.000927232	1.87736	1.5004	2.62699	-0.00346		0.12782	-2.21279		0.12765	-4.72
2.04371	6.05754		1.42836	0.00282	2.42787	0.000189854	1.87833	-2.06763	2.62797	-0.00236		0.12879	-3.52273		0.12862	-1.25
2.05934	6.36435		1.42933	0.00141	2.42884	0.00515	1.87931	-2.06505	2.62894	-0.000159054		0.12977	-2.20257		0.1296	-4.72
2.07496	6.11757		1.43031	5.72045e-07	2.42982	0.00022776	1.88028	-1.34835	2.62992	0.000940175		0.13075	-0.88213		0.13058	-8.19
2.09059	6.2951		1.43128	0.00438	2.4308	-0.0014	1.88126	7.22376	2.63089	-0.00125		0.13172	-2.19121		0.13155	-10.5
2.10621	6.39943		1.43226	0.00586	2.43177	-0.000832716	1.88224	0.79928	2.63187	-0.000152075		0.1327	-0.87022		0.13253	-10.5
2.12184	6.33233		1.43324	0.00589	2.43275	0.00193	1.88321	-4.91119	2.63285	0.000399444		0.13368	-0.86388		0.1335	-4.72
2.13746	6.1171		1.43421	0.00304	2.43372	0.00359	1.88419	-5.62264	2.63382	-0.00289		0.13465	-2.17218		0.13448	-4.72
2.15309	6.74265		1.43519	-0.00127	2.4347	-0.00133	1.88516	-0.62108	2.6348	0.0015		0.13563	0.46445		0.13546	-10.5
2.16871	6.48669		1.43616	0.00166	2.43568	-0.000209946	1.88614	-2.0466	2.63577	-0.00179		0.1366	-2.15828		0.13643	-13.97
2.18434	5.93967		1.43714	-0.00553	2.43665	-0.000191795	1.88712	-1.32981	2.63675	-0.00563		0.13758	0.47882		0.13741	-8.2
2.19996	6.60643		1.43812	-0.00116	2.43763	0.000923231	1.88809	-1.32711	2.63773	-0.000135594		0.13856	1.80123		0.13838	-1.27
2.21559	6.82166		1.43909	-0.00112	2.4386	-0.00125	1.88907	1.53211	2.6387	-0.00178		0.13953	-3.45066		0.13936	-4.74
2.23121	6.52601		1.44007	-0.00253	2.43958	-0.00288	1.89004	0.82075	2.63968	0.00316		0.14051	-2.12784		0.14034	-5.9
2.24684	6.3764		1.44104	-0.0025	2.44056	-0.00396	1.89102	0.1093	2.64065	0.00207		0.14148	3.13977		0.14131	-2.44
2.26246	6.18746		1.44202	-0.00102	2.44153	-0.0023	1.892	2.25447	2.64163	-0.000122854		0.14246	3.14807		0.14229	1.02
2.27809	6.34416		1.443	0.00191	2.44251	0.000463329	1.89297	-2.74164	2.64261	-0.00231		0.14344	-2.10296		0.14327	-0.1394
2.29371	6.59348		1.44397	-0.000946975	2.44349	0.00158	1.89395	-2.02463	2.64358	-0.00286		0.14441	-3.40923		0.14424	-3.61
2.30934	6.37429		1.44495	-0.00525	2.44446	-0.0017	1.89492	0.1205	2.64456	0.000984579		0.14539	-6.03023		0.14522	-5.93
2.32496	6.41867		1.44593	-0.000876625	2.44544	-0.00113	1.8959	-2.73314	2.64553	-0.000108781		0.14636	-9.96598		0.14619	2.15
2.34059	6.35787		1.4469	-0.00373	2.44641	0.00327	1.89688	-6.30087	2.64651	0.00319		0.14734	-9.95688		0.14717	-3.63
2.35621	6.47489		1.44788	-0.0037	2.44739	0.000547686	1.89785	0.12913	2.64749	-0.0012		0.14832	-6.00295		0.14815	-5.95
2.37184	6.68988		1.44885	-0.008	2.44837	0.00111	1.89883	0.84626	2.64846	-0.00119		0.14929	-0.73399		0.14912	-8.27
2.38746	6.43774		1.44983	-0.00363	2.44934	0.00113	1.89981	-2.00729	2.64944	0.000455573		0.15027	-3.35429		0.1501	-5.97
2.40309	6.38311		1.45081	-0.00215	2.45032	-0.00050168	1.90078	1.56629	2.65042	-8.93945e-05		0.15124	-3.34468		0.15107	-3.67
2.41871	6.59764		1.45178	-0.00501	2.45129	-0.00158	1.90176	-1.28719	2.65139	-0.000634286		0.15222	-0.70514		0.15205	-4.83
2.43434	6.35528		1.45276	-0.00497	2.45227	-0.00212	1.90273	0.14406	2.65237	-0.00118		0.1532	-2.01019		0.15303	3.24
2.44996	6.75497		1.45373	-0.00783	2.45325	-0.000454656	1.90371	0.86134	2.65334	0.00102		0.15417	-2.00022		0.154	-6.01
2.46559	6.28312		1.45471	-0.0049	2.45422	-0.00428	1.90469	2.29267	2.65432	-0.00172		0.15515	-5.93485		0.15498	-1.4
2.48121	6.10547		1.45569	-0.00198	2.4552	0.000124748	1.90566	5.15233	2.6553	0.00213		0.15613	0.64983		0.15595	-6.03
2.49684	6.42904		1.45666	-0.00628	2.45617	-0.000957343	1.90664	0.87083	2.65627	0.00158		0.1571	0.66011		0.15693	-2.58
2.51246	6.58982		1.45764	0.00243	2.45715	-0.00259	1.90761	0.87408	2.65725	0.00104		0.15808	-0.64442		0.15791	2.03
2.52809	6.54168		1.45861	0.00102	2.45813	-0.00148	1.90859	4.44797	2.65822	0.00324		0.15905	-1.94884		0.15888	3.18
2.54371	6.39255		1.45959	-0.00473	2.4591	-0.000913827	1.90957	2.30891	2.6592	-0.00115		0.16003	0.69152		0.15986	-2.61
2.55934	6.60452		1.46057	-0.0018	2.46008	0.000197265	1.91054	2.31229	2.66018	-0.000593999		0.16101	-3.24252		0.16084	-0.3163
2.57496	6.30549		1.46154	0.00112	2.46105	0.000760147	1.91152	0.88751	2.66115	0.0049		0.16198	-5.86157		0.16181	-0.32953
2.59059	6.36885		1.46252	-0.00174	2.46203	-0.00197	1.91249	0.17679	2.66213	0.00435		0.16296	-3.22094		0.16279	-0.34306
2.60621	6.12975		1.46349	0.00408	2.46301	0.00134	1.91347	1.6086	2.6631	-0.00113		0.16393	-1.89513		0.16376	-1.51
2.62184	6.15005		1.46447	0.00267	2.46398	-0.00304	1.91445	3.04047	2.66408	-0.00387		0.16491	-3.19904		0.16474	1.94
2.63746	6.48702		1.46545	0.00126	2.46496	-0.00138	1.91542	3.04408	2.66506	-0.00167		0.16589	4.70134		0.16572	5.39
2.65309	6.75554		1.46642	0.00274	2.46594	-0.00356	1.9164	3.04773	2.66603	0.00328		0.16686	2.08279		0.16669	1.91
2.66871	6.37762		1.4674	0.00277	2.46691	-0.0041	1.91737	4.47963	2.66701	-0.00111		0.16784	0.77912		0.16767	-0.41493
2.68434	6.51591		1.46838	0.00281	2.46789	-0.000246783	1.91835	4.48338	2.66798	-0.0011		0.16881	-0.52447		0.16864	4.19
2.69996	6.40285		1.46935	0.00139	2.46886	-0.00188	1.91933	4.48716	2.66896	-0.00439		0.16979	3.43151		0.16962	1.86
2.71559	6.33856		1.47033	0.00721	2.46984	0.00142	1.9203	3.77678	2.66994	0.000555064		0.17077	-0.50163		0.1706	-0.46108
2.73121	6.5247		1.4713	0.00291	2.47082	0.000886865	1.92128	1.63835	2.67091	0.00166		0.17174	-1.80501		0.17157	-1.63
2.74684	6.13885		1.47228	0.00149	2.47179	0.002	1.92226	1.64224	2.67189	0.00111		0.17272	0.83638		0.17255	-1.65
2.76246	6.35419		1.47326	0.00587	2.47277	-0.00129	1.92323	0.93207	2.67287	0.00222		0.17369	-0.46686		0.17352	-1.67
2.77809	6.52415		1.47423	0.00445	2.47374	0.00147	1.92421	-0.49227	2.67384	2.80249e-05		0.17467	4.80437		0.1745	-1.68
2.79371	6.46508		1.47521	0.00449	2.47472	0.00203	1.92518	-0.48829	2.67482	-0.0049		0.17565	7.44595		0.17548	0.61264
2.80934	3.78443		1.47618	0.00163	2.4757	0.000392626	1.92616	-0.48428	2.67579	-0.00216		0.17662	7.4578		0.17645	0.5958
2.82496	1.69354		1.47716	0.000214857	2.47667	-0.00344	1.92714	0.94804	2.67677	-0.00215		0.1776	2.21021		0.17743	1.73
2.84059	1.60328		1.47814	-0.0012	2.47765	-0.00343	1.92811	-1.19032	2.67775	0.00115		0.17858	-1.72254		0.1784	6.34
2.85621	1.36314		1.47911	0.00317	2.47862	-0.000674375	1.92909	2.38433	2.67872	-0.000492489		0.17955	2.23417		0.17938	-0.61071
2.87184	1.5445		1.48009	-0.00402	2.4796	-0.00176	1.93006	-0.46811	2.6797	-0.00488		0.18053	2.24622		0.18036	-4.09
2.88746	1.59134		1.48106	0.00179	2.48058	0.00154	1.93104	3.82066	2.68067	0.00226		0.1815	4.88801		0.18133	-4.11
2.90309	1.29858		1.48204	-0.00396	2.48155	0.000999434	1.93202	0.96833	2.68165	7.41031e-05		0.18248	8.84484		0.18231	-7.6
2.91871	1.49763		1.48302	-0.00537	2.48253	0.00101	1.93299	0.9724	2.68263	-0.00102		0.18346	4.9123		0.18328	-5.3
2.93434	1.94295		1.48399	0.000448346	2.4835	-0.00228	1.93397	3.11887	2.6836	8.60292e-05		0.18443	2.29479		0.18426	-1.86
2.94996	1.45899		1.48497	-0.00386	2.48448	-0.000620976	1.93494	5.97933	2.68458	0.00503		0.18541	-0.3228		0.18524	-5.34
2.96559	1.45229		1.48594	-0.00382	2.48546	-0.00171	1.93592	3.12698	2.68555	-0.00155		0.18638	2.31922		0.18621	-5.36
2.98121	1.7562		1.48692	0.00199	2.48643	-5.71633e-05	1.9369	0.98861	2.68653	0.000653206		0.18736	-1.61325		0.18719	-0.75403
2.99684	1.34986		1.4879	0.00347	2.48741	-4.96336e-05	1.93787	3.84902	2.68751	-0.00154		0.18834	-0.28612		0.18817	-1.93
3.01246	0.83948		1.48887	-0.00372	2.48838	-0.00114	1.93885	5.9954	2.68848	0.00451		0.18931	-0.2739		0.18914	-7.72
3.02809	1.23941		1.48985	-0.00224	2.48936	0.000513669	1.93982	5.28525	2.68946	0.00561		0.19029	-1.57659		0.19012	-4.28
3.04371	1.23235		1.49083	0.00213	2.49034	0.00107	1.9408	0.29026	2.69043	0.000128947		0.19126	2.3803		0.19109	-5.45
3.05934	1.32632		1.4918	-0.000732795	2.49131	-0.00277	1.94178	1.00833	2.69141	0.000684216		0.19224	5.02216		0.19207	-2
3.07496	1.20814		1.49278	-0.000699833	2.49229	0.00108	1.94275	3.86854	2.69239	-0.0015		0.19322	3.7194		0.19305	3.76
3.09059	1.07517		1.49375	-0.000666902	2.49327	0.00273	1.94373	-0.4124	2.69336	-0.0015		0.19419	2.41669		0.19402	-4.35
3.10621	1.23245		1.49473	-0.00353	2.49424	0.00109	1.94471	-3.26521	2.69434	0.00784		0.19517	2.42874		0.195	0.253
3.12184	1.42522		1.49571	-0.00349	2.49522	0.0011	1.94568	2.4514	2.69532	0.0029		0.19614	1.12584		0.19597	-5.54
3.13746	1.63824		1.49668	-0.00346	2.49619	-0.00438	1.94666	3.88314	2.69629	-0.00203		0.19712	6.39727		0.19695	-0.93901
3.15309	1.49515		1.49766	-0.00198	2.49717	-0.00109	1.94763	0.31599	2.69727	-0.00147		0.1981	-0.16527		0.19793	2.51
3.16871	1.51743		1.49863	-0.0034	2.49815	-0.00437	1.94861	-2.53716	2.69824	0.00237		0.19907	-1.46838		0.1989	4.8
3.18434	1.44591		1.49961	0.000976087	2.49912	-0.00108	1.94959	-3.248	2.69922	0.00183		0.20005	7.74751		0.19988	1.32
3.19996	1.62425		1.50059	0.00101	2.5001	-0.00381	1.95056	-0.38836	2.7002	-0.000904226		0.20103	2.49962		0.20085	-2.17
3.21559	1.5483		1.50156	-0.00040444	2.50107	-0.00217	1.95154	-2.52773	2.70117	0.000748256		0.202	-5.37829		0.20183	0.12463
3.23121	1.40148		1.50254	0.00107	2.50205	-0.00216	1.95251	-4.66722	2.70215	-0.000343253		0.20298	1.2076		0.20281	5.88
3.24684	1.47218		1.50351	0.00255	2.50303	0.00113	1.95349	-4.66444	2.70312	-0.00363		0.20395	-5.35564		0.20378	2.4
3.26246	1.49225		1.50449	0.00114	2.504	-0.00325	1.95447	-2.5194	2.7041	0.000218742		0.20493	-1.39982		0.20476	3.54
3.27809	1.13408		1.50547	0.00407	2.50498	-0.00105	1.95544	-1.0886	2.70508	0.00297		0.20591	2.55587		0.20574	6.99
3.29371	1.51004		1.50644	0.00265	2.50595	-0.0016	1.95642	-3.94275	2.70605	-0.00196		0.20688	9.14111		0.20671	4.66
3.30934	1.46469		1.50742	0.00558	2.50693	0.000596142	1.95739	1.77246	2.70703	-0.000858763		0.20786	-1.36731		0.20769	1.17
3.32496	0.67943		1.50839	0.00272	2.50791	-0.000498728	1.95837	1.0604	2.708	-0.0036		0.20883	-2.6717		0.20866	8.09
3.34059	1.49029		1.50937	0.0013	2.50888	-0.000496853	1.95935	-3.93661	2.70898	0.000251207		0.20981	-1.34646		0.20964	20.78
3.35621	1.5746		1.51035	-0.003	2.50986	-0.00159	1.96032	-3.2208	2.70996	0.000257677		0.21079	-6.59592		0.21062	16.14
3.37184	1.79135		1.51132	-7.78315e-05	2.51083	0.000603142	1.9613	-6.07575	2.71093	-0.00358		0.21176	-5.27106		0.21159	11.51
3.38746	1.72226		1.5123	-0.00149	2.51181	0.000604265	1.96227	-3.93198	2.71191	0.000270579		0.21274	-2.63151		0.21257	12.65
3.40309	1.6007		1.51328	-1.26032e-05	2.51279	0.0017	1.96325	-3.21669	2.71288	-0.00192		0.21371	-7.88157		0.21354	8.01
3.41871	1.35147		1.51425	0.00147	2.51376	-0.000491233	1.96423	-3.92979	2.71386	-0.00246		0.21469	-5.24245		0.21452	5.68
3.43434	1.18475		1.51523	0.00439	2.51474	0.00116	1.9652	-1.78657	2.71484	-0.00465		0.21567	-2.60355		0.2155	2.2
3.44996	1.59014		1.5162	-0.00136	2.51572	0.00116	1.96618	-2.50014	2.71581	-0.00354		0.21664	0.03511		0.21647	3.34
3.46559	1.65362		1.51718	-0.00422	2.51669	0.0017	1.96716	-3.2138	2.71679	-0.00244		0.21762	-1.27117		0.21745	4.48
3.48121	1.30745		1.51816	-0.0013	2.51767	0.00335	1.96813	-2.49945	2.71777	-0.00134		0.21859	-1.26278		0.21842	0.99945
3.49684	1.79838		1.51913	-0.00271	2.51864	0.005	1.96911	-3.21351	2.71874	-0.00298		0.21957	-5.19935		0.2194	2.14
3.51246	1.66553		1.52011	-0.00412	2.51962	0.0028	1.97008	-0.35716	2.71972	-0.00681		0.22055	-1.24678		0.22038	4.44
3.52809	1.43468		1.52108	0.00314	2.5206	0.00335	1.97106	-3.21401	2.72069	-0.00461		0.22152	-5.18386		0.22135	6.73
3.54371	1.66632		1.52206	0.00173	2.52157	0.000602027	1.97204	-0.35806	2.72167	-0.00351		0.2225	-2.54671		0.22233	-2.52
3.55934	1.62833		1.52304	-0.00403	2.52255	0.00115	1.97301	-2.50121	2.72265	0.000889201		0.22348	-2.53963		0.2233	-0.22525
3.57496	1.2364		1.52401	-0.00255	2.52352	0.00279	1.97399	-1.07387	2.72362	-0.000202587		0.22445	-1.21793		0.22428	-0.23844
3.59059	1.62936		1.52499	-0.00685	2.5245	0.00279	1.97496	-3.21743	2.7246	0.00090161		0.22543	-1.2114		0.22526	4.37
3.60621	1.71599		1.52596	-0.00393	2.52548	-0.00105	1.97594	-4.64709	2.72557	-0.000738206		0.2264	-2.52006		0.22623	2.05
3.62184	1.15207		1.52694	0.00189	2.52645	-0.00105	1.97692	0.35024	2.72655	0.00201		0.22738	0.11569		0.22721	3.19
3.63746	1.48263		1.52792	-0.000969925	2.52743	4.00383e-05	1.97789	0.34846	2.72753	0.00312		0.22836	1.43626		0.22818	0.86632
3.65309	1.20675		1.52889	0.00195	2.5284	0.00114	1.97887	-3.22412	2.7285	0.000377284		0.22933	0.12673		0.22916	4.32
3.66871	0.9666		1.52987	-0.000904741	2.52938	0.00168	1.97984	-3.9404	2.72948	0.00148		0.23031	2.7616		0.23014	-0.31229
3.68434	1.64851		1.53084	-0.00087213	2.53036	3.02089e-05	1.98082	-2.51459	2.73045	0.000389574		0.23128	-1.17833		0.23111	-0.32372
3.69996	1.47958		1.53182	0.000606497	2.53133	0.00112	1.9818	-1.80298	2.73143	0.00204		0.23226	-6.43346		0.23209	0.82009
3.71559	1.33439		1.5328	0.00498	2.53231	0.00222	1.98277	1.05073	2.73241	0.00205		0.23324	1.46009		0.23307	-6.12
3.73121	1.6269		1.53377	0.00212	2.53328	0.00056711	1.98375	1.04773	2.73338	0.0015		0.23421	5.40854		0.23404	6.58
3.74684	1.35859		1.53475	-0.000741508	2.53426	-0.00218	1.98472	-3.24027	2.73436	-0.000682898		0.23519	1.46747		0.23502	1.94
3.76246	1.33047		1.53573	-0.000708798	2.53524	-0.00273	1.9857	-3.24366	2.73533	0.000969227		0.23616	-2.47403		0.23599	1.93
3.77809	1.70979		1.5367	0.000769937	2.53621	-0.00439	1.98668	1.75165	2.73631	0.00152		0.23714	-5.10094		0.23697	3.08
3.79371	1.50035		1.53768	-0.00498	2.53719	-0.0022	1.98765	3.17616	2.73729	-0.000116525		0.23812	-5.09839		0.23795	-0.39685
3.80934	1.53626		1.53865	-0.00206	2.53817	-0.00385	1.98863	3.88617	2.73826	-0.00395		0.23909	-9.04086		0.23892	1.9
3.82496	1.62476		1.53963	-0.000577689	2.53914	-1.30633e-05	1.98961	1.02559	2.73924	-0.00449		0.24007	-5.09427		0.2399	4.21
3.84059	1.17791		1.54061	0.000901166	2.54012	-0.00441	1.99058	-1.12118	2.74022	0.00099984		0.24104	1.48178		0.24087	1.89
3.85621	1.34567		1.54158	0.00527	2.54109	-0.00387	1.99156	-0.41164	2.74119	0.00101		0.24202	-1.1468		0.24185	0.72167
3.87184	1.384		1.54256	-0.000479016	2.54207	-0.00168	1.99253	-3.2729	2.74217	-0.00338		0.243	-1.14593		0.24283	5.34
3.88746	1.21809		1.54353	0.00534	2.54305	0.000509898	1.99351	-1.13545	2.74314	-0.000627785		0.24397	-6.40499		0.2438	4.17
3.90309	1.26109		1.54451	0.00392	2.54402	-4.62687e-05	1.99449	1.00182	2.74412	-0.00227		0.24495	-6.4048		0.24478	-0.45825
3.91871	1.10589		1.54549	0.00251	2.545	-0.00335	1.99546	-1.14591	2.7451	-6.75148e-05		0.24593	-7.71985		0.24575	-1.62
3.93434	1.88033		1.54646	0.0011	2.54597	-0.0028	1.99644	2.41918	2.74607	0.00104		0.2469	-7.72034		0.24673	2.99
3.94996	1.58885		1.54744	0.00547	2.54695	-0.00117	1.99741	3.84168	2.74705	-0.00444		0.24788	0.16823		0.24771	-2.79
3.96559	1.44365		1.54841	0.00695	2.54793	-7.75463e-05	1.99839	1.69349	2.74802	-0.00554		0.24885	-5.09255		0.24868	-3.95
3.98121	0.96074		1.54939	-0.00169	2.5489	-0.00228	1.99937	2.40152	2.749	-0.000590877		0.24983	-2.46426		0.24966	-3.96
			1.55037	-0.00311	2.54988	-0.00174	2.00034	3.10947	2.74998	0.0038		0.25081	0.16369		0.25064	-6.28
			1.55134	-0.000180738	2.55085	0.000994288	2.00132	1.67473	2.75095	0.00107		0.25178	-2.4683		0.25161	2.96
			1.55232	0.0013	2.55183	0.000436059	2.00229	-0.47429	2.75193	-0.000572255		0.25276	1.47388		0.25259	-5.14
			1.55329	-0.00301	2.55281	-0.00287	2.00327	0.233	2.7529	0.00327		0.25373	5.41563		0.25356	-0.52146
			1.55427	0.00137	2.55378	-0.00342	2.00425	-1.20219	2.75388	0.00383		0.25471	5.41246		0.25454	1.78
			1.55525	-4.70265e-05	2.55476	0.000955872	2.00522	-2.63766	2.75486	0.00109		0.25569	4.09405		0.25552	-1.69
			1.55622	0.00143	2.55573	-0.00235	2.0062	-0.50262	2.75583	0.00384		0.25666	2.77543		0.25649	-0.53892
			1.5572	0.00291	2.55671	-0.000710815	2.00717	0.91813	2.75681	7.22588e-06		0.25764	5.40097		0.25747	2.92
			1.55818	0.00439	2.55769	-0.00511	2.00815	-3.3744	2.75778	-0.00108		0.25861	-3.8077		0.25844	-2.86
			1.55915	0.00298	2.55866	0.00201	2.00913	-1.23991	2.75876	0.00167		0.25959	1.4471		0.25942	-6.33
			1.56013	0.00301	2.55964	-0.00294	2.0101	-2.67631	2.75974	0.00277		0.26057	-2.50273		0.2604	-2.87
			1.5611	-0.00418	2.56062	-0.0024	2.01108	-1.97039	2.76071	0.00223		0.26154	2.75143		0.26137	-8.65
			1.56208	-0.00126	2.56159	-0.00076669	2.01206	-1.97886	2.76169	0.00333		0.26252	-1.19904		0.26235	-1.72
			1.56306	0.00311	2.56257	-0.00188	2.01303	-3.41581	2.76267	0.00169		0.26349	-5.14983		0.26332	8.67
			1.56403	0.0017	2.56354	-0.000790642	2.01401	-1.99633	2.76364	0.00225		0.26447	-6.47115		0.2643	6.35
			1.56501	0.00318	2.56452	0.000294052	2.01498	-2.00534	2.76462	0.00116		0.26545	-3.84808		0.26528	6.35
			1.56598	0.00756	2.5655	-0.000267469	2.01596	-2.01452	2.76559	6.57144e-05		0.26642	-5.17004		0.26625	-1.74
			1.56696	0.0018	2.56647	0.00137	2.01694	-4.16628	2.76657	0.00391		0.2674	-5.17741		0.26723	0.56638
			1.56794	0.00039203	2.56745	-0.000293141	2.01791	-4.17581	2.76755	7.90523e-05		0.26838	-5.1851		0.2682	5.18
			1.56891	0.000426038	2.56842	-0.00305	2.01889	-2.75731	2.76852	0.00118		0.26935	-6.508		0.26918	4.03
			1.56989	0.00625	2.5694	-0.00142	2.01986	2.23172	2.7695	0.00119		0.27033	0.05819		0.27016	-4.06
			1.57086	0.01062	2.57038	-0.00143	2.02084	4.36408	2.77047	0.0012		0.2713	-1.26533		0.27113	-0.60131
			1.57184	0.00342	2.57135	-0.00364	2.02182	4.35389	2.77145	-0.00209		0.27228	-5.21894		0.27211	-0.60405
			1.57282	0.0049	2.57233	-0.00146	2.02279	-2.08357	2.77243	-0.00208		0.27326	1.34634		0.27308	0.54837
			1.57379	0.00349	2.5733	-0.00312	2.02377	1.47652	2.7734	-0.00153		0.27423	-5.23766		0.27406	-7.54
			1.57477	0.00352	2.57428	-0.00204	2.02474	-2.81894	2.77438	0.00122		0.27521	-2.61766		0.27504	-1.77
			1.57574	0.00356	2.57526	-0.00424	2.02572	0.74094	2.77535	0.00178		0.27618	-2.62773		0.27601	2.85
			1.57672	0.00504	2.57623	-0.000966306	2.0267	2.15818	2.77633	-0.0048		0.27716	-3.95298		0.27699	-0.61532
			1.5777	0.000732655	2.57721	-0.000433099	2.02767	1.43297	2.77731	-0.00205		0.27814	-3.96361		0.27797	4
			1.57867	0.00366	2.57818	-0.000996049	2.02865	0.70761	2.77828	-0.000942746		0.27911	-1.3447		0.27894	-5.24
			1.57965	0.00514	2.57916	-0.000463151	2.02962	-2.16029	2.77926	0.00291		0.28009	-1.35585		0.27992	-9.86
			1.58063	0.00517	2.58014	-0.00377	2.0306	-0.02953	2.78023	-0.00367		0.28106	1.26255		0.28089	-0.6215
			1.5816	0.000868573	2.58111	-0.00104	2.03158	0.673	2.78121	-0.00202		0.28204	-2.6938		0.28187	-1.78
			1.58258	-0.00344	2.58209	0.00169	2.03255	-0.76712	2.78219	0.00402		0.28302	-2.70568		0.28285	-0.62367
			1.58355	-0.00485	2.58307	-0.00162	2.03353	-0.77906	2.78316	0.00293		0.28399	-1.4029		0.28382	0.53047
			1.58453	-0.00915	2.58404	-0.00273	2.03451	-1.50524	2.78414	0.00239		0.28497	-2.73015		0.2848	-4.09
			1.58551	-0.00334	2.58502	-0.0044	2.03548	-2.94575	2.78512	-0.000893616		0.28594	-2.74271		0.28577	0.5292
			1.58648	-0.00475	2.58599	0.000525385	2.03646	4.18321	2.78609	-0.000886529		0.28692	-1.44058		0.28675	-2.94
			1.58746	-0.00616	2.58697	0.00435	2.03743	-2.25634	2.78707	0.000766574		0.2879	-8.02806		0.28773	-2.94
			1.58843	-0.00613	2.58795	-0.0017	2.03841	0.58757	2.78804	0.00187		0.28887	-5.41143		0.2887	-2.94
			1.58941	-0.00465	2.58892	-0.00611	2.03939	-1.56752	2.78902	0.00188		0.28985	-2.79499		0.28968	0.52849
			1.59039	-0.00751	2.5899	-0.00448	2.04036	0.56206	2.79	-0.000309036		0.29083	-0.17872		0.29065	-7.56
			1.59136	-0.00747	2.59087	0.00319	2.04134	-7.30627	2.79097	-0.000301882		0.2918	-0.19242		0.29163	6.31
			1.59234	-0.0031	2.59185	-0.00232	2.04231	-3.74871	2.79195	0.000253282		0.29278	5.05322		0.29261	2.84
			1.59331	-0.00307	2.59283	-0.000138029	2.04329	-0.90536	2.79292	0.000809456		0.29375	5.03921		0.29358	0.53025
			1.59429	-0.00159	2.5938	-0.000703637	2.04427	-1.63271	2.7939	-0.00193		0.29473	-4.17914		0.29456	-0.62392
			1.59527	0.00133	2.59478	-0.00237	2.04524	-5.93087	2.79488	-0.00302		0.29571	-4.19341		0.29554	-8.71
			1.59624	-0.00442	2.59575	0.00256	2.04622	-0.23132	2.79585	-0.00191		0.29668	-0.26311		0.29651	-5.24
			1.59722	-0.00439	2.59673	-0.000753684	2.04719	1.89754	2.79683	-0.00136		0.29766	2.35218		0.29749	-4.09
			1.59819	0.00143	2.59771	0.000327585	2.04817	-2.40079	2.7978	-0.003		0.29863	3.65237		0.29846	-6.4
			1.59917	-0.00432	2.59868	0.0025	2.04915	1.1561	2.79878	-0.000244373		0.29961	3.63766		0.29944	-0.61734
			1.60015	-0.0014	2.59966	-0.00135	2.05012	0.42821	2.79976	-0.00188		0.30059	2.30807		0.30041	0.53948
			1.60112	-0.00137	2.60063	0.000277356	2.0511	1.84254	2.80073	-0.000778947		0.30156	0.9783		0.30139	-2.92
			1.6021	-0.00133	2.60161	0.0052	2.05207	-0.31379	2.80171	-0.00297		0.30254	0.96337		0.30237	-4.08
			1.60308	0.00304	2.60259	0.00518	2.05305	-2.47009	2.80268	-0.00131		0.30351	-4.31122		0.30334	-0.60902
			1.60405	0.00307	2.60356	0.00132	2.05403	-1.05595	2.80366	0.00033972		0.30449	2.24823		0.30432	-0.60649
			1.60503	0.0031	2.60454	0.00131	2.055	5.35704	2.80464	-0.00349		0.30547	-8.28606		0.3053	-0.60376
			1.606	0.00168	2.60552	0.00952	2.05598	0.34407	2.80561	-0.00239		0.30644	-5.67138		0.30627	2.87
			1.60698	0.00172	2.60649	0.00621	2.05696	-5.38324	2.80659	0.000361434		0.30742	2.20287		0.30725	7.49
			1.60796	0.000299043	2.60747	0.000708904	2.05793	-1.1127	2.80756	0.000917686		0.30839	-0.4421		0.30822	2.87
			1.60893	0.000329742	2.60844	-0.000404549	2.05891	-2.55519	2.80854	0.00257		0.30937	-3.08707		0.3092	-1.75
			1.60991	0.00181	2.60942	0.000676059	2.05988	2.42938	2.80952	0.00258		0.31035	-0.47244		0.31018	0.56781
			1.61088	-0.0025	2.6104	0.00231	2.06086	0.27262	2.81049	-0.000706502		0.31132	-5.74719		0.31115	6.35
			1.61186	-0.00392	2.61137	9.54782e-05	2.06184	-3.31246	2.81147	-0.0018		0.3123	-5.76232		0.31213	-1.73
			1.61284	-0.000994917	2.61235	-0.00157	2.06281	0.24384	2.81245	-0.000691905		0.31328	-3.14762		0.3131	-1.73
			1.61381	0.00337	2.61332	6.32e-05	2.06379	-1.91297	2.81342	0.00316		0.31425	-3.16268		0.31408	-4.04
			1.61479	0.0034	2.6143	0.00499	2.06476	-1.2133	2.8144	0.000968742		0.31523	-3.17768		0.31506	4.06
			1.61576	0.000540511	2.61528	0.00277	2.06574	-0.51362	2.81537	-0.00122		0.3162	-3.19262		0.31603	6.37
			1.61674	0.000570012	2.61625	0.000563429	2.06672	-2.67035	2.81635	-0.000113556		0.31718	-5.83727		0.31701	0.59992
			1.61772	-0.00229	2.61723	-0.0011	2.06769	-0.54247	2.81733	0.000990817		0.31816	-8.48184		0.31798	-1.7
			1.61869	0.00208	2.6182	-0.000564938	2.06867	1.58553	2.8183	-0.0012		0.31913	-7.1816		0.31896	2.92
			1.61967	-0.000788441	2.61918	0.00216	2.06964	0.14294	2.81928	-0.00174		0.32011	-4.56634		0.31994	-0.53795
			1.62064	0.00213	2.62016	0.00654	2.07062	0.12858	2.82025	-0.00228		0.32108	-3.26585		0.32091	-0.53177
			1.62162	-0.000730893	2.62113	-0.00116	2.0716	-1.31406	2.82123	0.00157		0.32206	-1.96521		0.32189	-5.15
			1.6226	-0.00070237	2.62211	-7.73803e-05	2.07257	0.09995	2.82221	-0.00117		0.32304	1.96538		0.32287	-0.5187
			1.62357	-0.00501	2.62308	0.0021	2.07355	-3.48501	2.82318	0.00213		0.32401	5.89606		0.32384	0.6432
			1.62455	-0.00209	2.62406	0.0009896	2.07452	0.07148	2.82416	0.00214		0.32499	4.56743		0.32482	1.81
			1.62553	0.000828171	2.62504	-0.00177	2.0755	5.77032	2.82513	-4.65885e-05		0.32596	-3.3354		0.32579	-0.49728
			1.6265	0.00375	2.62601	-0.00123	2.07648	2.89962	2.82611	-0.000588052		0.32694	-2.0338		0.32677	4.13
			1.62748	0.00378	2.62699	0.00204	2.07745	-0.68501	2.82709	0.00271		0.32792	-0.73197		0.32775	4.14
			1.62845	-0.00198	2.62797	-0.00236	2.07843	-0.69898	2.82806	0.00437		0.32889	1.88502		0.32872	1.84
			1.62943	-0.00195	2.62894	-0.00238	2.07941	5.00013	2.82904	0.000531691		0.32987	8.44687		0.3297	-2.78
			1.63041	-0.000480458	2.62992	-0.00184	2.08038	-0.01248	2.83002	0.00109		0.33084	5.80479		0.33067	-1.61
			1.63138	-0.00045353	2.63089	-0.000757356	2.08136	2.11619	2.83099	0.00164		0.33182	8.42262		0.33165	1.86
			1.63236	-0.00477	2.63187	-0.00516	2.08233	0.67425	2.83197	0.00165		0.3328	4.46625		0.33263	0.71649
			1.63333	-0.000400234	2.63285	0.00196	2.08331	5.65961	2.83294	0.00111		0.33377	4.45489		0.3336	-0.42909
			1.63431	-0.000373869	2.63382	-0.00135	2.08429	3.50376	2.83392	0.00277		0.33475	11.0183		0.33458	5.36
			1.63529	-0.000347694	2.6348	0.00138	2.08526	1.34802	2.8349	0.00277		0.33573	4.4332		0.33555	15.77
			1.63626	-0.000321712	2.63577	-0.00302	2.08624	2.76298	2.83587	-0.000511478		0.3367	4.42287		0.33653	5.38
			1.63724	-0.00174	2.63675	0.000258859	2.08721	3.46405	2.83685	0.00169		0.33768	4.41291		0.33751	-1.54
			1.63821	-0.00172	2.63773	0.00189	2.08819	9.16404	2.83782	-0.00104		0.33865	9.66292		0.33848	6.55
			1.63919	-0.000244923	2.6387	-0.00196	2.08917	1.29574	2.8388	-0.000488122		0.33963	8.33881		0.33946	4.25
			1.64017	-0.00167	2.63968	-0.000876258	2.09014	-0.14525	2.83978	-0.00158		0.34061	8.32998		0.34043	1.96
			1.64114	-0.00743	2.64065	0.00185	2.09112	1.27029	2.84075	-0.00267		0.34158	5.69176		0.34141	-3.81
			1.64212	-0.01029	2.64163	0.00349	2.09209	3.40015	2.84173	0.00173		0.34256	10.9432		0.34239	-6.11
			1.64309	-0.00159	2.64261	-0.000363703	2.09307	4.81592	2.8427	0.00174		0.34353	10.9356		0.34336	-6.1
			1.64407	-0.00446	2.64358	0.00072154	2.09405	2.66123	2.84368	0.000100069		0.34451	10.9284		0.34434	-6.09
			1.64505	-0.00588	2.64456	0.000160985	2.09502	0.50676	2.84466	0.0023		0.34549	13.5514		0.34531	0.85946
			1.64602	-0.00152	2.64553	-0.000947364	2.096	-0.21939	2.84563	0.000663811		0.34646	6.97067		0.34629	5.49
			1.647	-0.00728	2.64651	0.00343	2.09697	-0.23131	2.84661	-0.00207		0.34744	5.64983		0.34727	-2.58
			1.64798	-0.00147	2.64749	0.000127571	2.09795	1.1851	2.84758	-0.00206		0.34841	4.3294		0.34824	-1.41
			1.64895	-0.00434	2.64846	0.000665863	2.09893	2.60163	2.84856	-0.000958534		0.34939	0.3797		0.34922	-6.02
			1.64993	-0.00142	2.64944	0.00505	2.0999	0.44779	2.84954	0.00179		0.35037	-4.88459		0.3502	-6.01
			1.6509	-0.00719	2.65042	0.000645114	2.10088	0.43638	2.85051	0.0029		0.35134	-3.57395		0.35117	-2.53
			1.65188	-0.00427	2.65139	0.00448	2.10186	1.13919	2.85149	0.00071114		0.35232	1.6818		0.35215	2.11
			1.65286	-0.00136	2.65237	0.00666	2.10283	-0.30016	2.85247	-0.00202		0.35329	-0.95142		0.35312	-2.5
			1.65383	-0.00423	2.65334	0.00226	2.10381	0.40291	2.85344	-0.000370083		0.35427	-0.95443		0.3541	2.14
			1.65481	-0.0042	2.65432	-0.00214	2.10478	-0.32209	2.85442	0.000734799		0.35525	-2.27192		0.35508	6.78
			1.65578	-0.00273	2.6553	4.82677e-05	2.10576	-4.61766	2.85539	-0.0042		0.35622	-2.27409		0.35605	1.01
			1.65676	-0.00271	2.65627	3.94062e-05	2.10674	-4.6283	2.85637	-0.00144		0.3572	-3.59073		0.35703	2.19
			1.65774	-0.00124	2.65725	-0.000517215	2.10771	-1.78232	2.85735	0.000210408		0.35818	0.35264		0.358	-1.26
			1.65871	-0.00122	2.65822	0.000571405	2.10869	-2.50681	2.85832	-0.000330738		0.35915	2.98144		0.35898	12.62
			1.65969	0.00314	2.6592	0.00056327	2.10966	-0.37466	2.8593	0.00187		0.36013	6.92566		0.35996	9.17
			1.66066	0.00171	2.66018	-0.00164	2.11064	1.75762	2.86027	0.00517		0.3611	5.61071		0.36093	1.09
			1.66164	0.00173	2.66115	-0.0011	2.11162	1.74763	2.86125	0.00298		0.36208	6.92598		0.36191	-3.51
			1.66262	0.00465	2.66213	-0.00165	2.11259	1.02357	2.86223	-0.0014		0.36306	-0.96253		0.36288	1.13
			1.66359	0.00178	2.6631	-1.57982e-05	2.11357	-0.41435	2.8632	-0.00139		0.36403	2.98329		0.36386	3.46
			1.66457	0.000350811	2.66408	0.00217	2.11454	0.29017	2.86418	0.00136		0.36501	6.92962		0.36484	6.94
			1.66554	-0.00252	2.66506	0.00217	2.11552	-3.28987	2.86515	-0.00137		0.36598	0.35728		0.36581	3.49
			1.66652	0.00184	2.66603	0.00161	2.1165	1.69972	2.86613	0.000828649		0.36696	5.61926		0.36679	6.98
			1.6675	0.00041308	2.66701	0.0049	2.11747	3.83286	2.86711	0.00248		0.36794	1.67755		0.36777	2.37
			1.66847	-0.00101	2.66798	-0.00279	2.11845	-1.17507	2.86808	-0.00080193		0.36891	6.94035		0.36874	3.55
			1.66945	0.000454098	2.66896	-0.000601256	2.11942	-1.89805	2.86906	-0.00299		0.36989	5.62917		0.36972	1.26
			1.67043	-0.00531	2.66994	-5.85848e-05	2.1204	0.23561	2.87003	-0.00188		0.37086	6.94819		0.37069	2.43
			1.6714	-0.0024	2.67091	-0.00171	2.12138	-0.48709	2.87101	-0.00188		0.37184	4.32292		0.37167	3.61
			1.67238	-0.000931027	2.67189	0.000480555	2.12235	-2.63794	2.87199	0.000326609		0.37282	6.95764		0.37265	7.09
			1.67335	0.00198	2.67287	-0.00117	2.12333	-1.21805	2.87296	0.000882172		0.37379	3.01825		0.37362	-3.29
			1.67433	-0.000890817	2.67384	-0.00282	2.12431	-1.9403	2.87394	0.00144		0.37477	-2.23554		0.3746	-0.95678
			1.67531	0.00202	2.67482	0.00102	2.12528	0.19409	2.87492	-0.000199794		0.37574	-0.91456		0.37557	-0.93664
			1.67628	0.00493	2.67579	-0.00338	2.12626	-1.24207	2.87589	-0.00184		0.37672	-3.5379		0.37655	3.7
			1.67726	0.00495	2.67677	0.000460625	2.12723	-0.53558	2.87687	-0.00348		0.3777	-0.90128		0.37753	11.81
			1.67823	-0.00226	2.67775	0.00375	2.12821	-1.97143	2.87784	-0.000177497		0.37867	-6.15369		0.3785	0.27996
			1.67921	-0.00368	2.67872	-0.00174	2.12919	-4.12123	2.87882	0.000926863		0.37965	1.74326		0.37948	-0.85415
			1.68019	-0.00511	2.6797	0.0032	2.13016	-2.70017	2.8798	-0.000711814		0.38063	0.43626		0.38045	6.1
			1.68116	-0.0022	2.68067	0.00155	2.13114	-5.56375	2.88077	-0.0018		0.3816	-3.50019		0.38143	3.81
			1.68214	-0.00218	2.68165	0.000996632	2.13211	-2.71417	2.88175	-0.00289		0.38258	1.768		0.38241	-10.03
			1.68311	-0.00361	2.68263	0.00319	2.13309	-6.29162	2.88272	-0.000690077		0.38355	-3.48268		0.38338	-3.08
			1.68409	0.000753294	2.6836	-0.00285	2.13407	0.8431	2.8837	-0.00013391		0.38453	3.10099		0.38436	-4.21
			1.68507	0.00222	2.68458	0.00154	2.13504	-0.59151	2.88468	0.000422216		0.38551	-2.14893		0.38533	-5.35
			1.68604	-0.00355	2.68555	0.00319	2.13602	1.54467	2.88565	0.00208		0.38648	-2.13901		0.38631	-8.79
			1.68702	-0.00208	2.68653	0.000441797	2.13699	-4.17448	2.88663	0.000436347		0.38746	-7.38838		0.38729	1.63
			1.68799	0.000831934	2.68751	-0.000655497	2.13797	0.10446	2.8876	0.00209		0.38843	-0.80333		0.38826	5.12
			1.68897	-0.00204	2.68848	-0.00175	2.13895	1.52708	2.88858	0.00539		0.38941	1.83732		0.38924	-2.95
			1.68995	0.00376	2.68946	-0.00285	2.13992	-2.04909	2.88956	0.00375		0.39039	1.84849		0.39021	-2.93
			1.69092	0.000891036	2.69043	-0.000106615	2.1409	0.08803	2.89053	0.000464109		0.39136	3.17476		0.39119	4.03
			1.6919	0.000910794	2.69141	-0.000105729	2.14187	-0.63114	2.89151	-7.80598e-05		0.39234	1.87172		0.39217	5.21
			1.69288	0.00093059	2.69239	-0.000652546	2.14285	-0.63601	2.89248	0.00157		0.39331	8.45819		0.39314	5.23
			1.69385	0.0024	2.69336	0.000994938	2.14383	-0.64066	2.89346	-0.00116		0.39429	1.89614		0.39412	1.79
			1.69483	0.00386	2.69434	0.00264	2.1448	0.069	2.89444	-0.0039		0.39527	0.59388		0.3951	0.65403
			1.6958	0.00244	2.69532	-0.0012	2.14578	-4.93412	2.89541	-0.0017		0.39624	-0.7081		0.39607	-0.47802
			1.69678	-0.00477	2.69629	0.0032	2.14676	-1.36751	2.89639	0.00105		0.39722	1.93489		0.39705	-1.61
			1.69776	0.00392	2.69727	-0.00119	2.14773	-1.37126	2.89737	0.00216		0.39819	4.57805		0.39802	-2.74
			1.69873	-0.0003955	2.69824	0.00485	2.14871	0.05351	2.89834	0.00161		0.39917	0.64718		0.399	-7.34
			1.69971	-0.00182	2.69922	0.00211	2.14968	0.05023	2.89932	0.00382		0.40015	0.66116		0.39998	-2.7
			1.70068	0.00398	2.7002	-0.00173	2.15066	0.0472	2.90029	-1.88956e-05		0.40112	0.67539		0.40095	1.95
			1.70166	-0.000334578	2.70117	0.00102	2.15164	2.18672	2.90127	0.00163		0.4021	-4.56973		0.40193	7.75
			1.70264	-0.000314094	2.70215	0.00212	2.15261	-0.6722	2.90225	0.000542619		0.40308	0.70458		0.4029	7.77
			1.70361	-0.000293512	2.70312	0.00103	2.15359	-0.67446	2.90322	0.000548779		0.40405	5.97903		0.40388	3.17
			1.70459	-0.00317	2.7041	-0.000614655	2.15456	0.03765	2.9042	0.0022		0.40503	0.7347		0.40486	-0.26912
			1.70556	-0.0017	2.70508	-6.1501e-05	2.15554	-2.10647	2.90517	0.00385		0.406	0.75009		0.40583	3.22
			1.70654	-0.00312	2.70605	0.00433	2.15652	-3.5361	2.90615	0.00111		0.40698	-1.8641		0.40681	6.71
			1.70752	-0.00166	2.70703	0.00105	2.15749	0.74744	2.90713	-0.00382		0.40796	-5.79299		0.40778	-1.36
			1.70849	0.0027	2.708	-0.00169	2.15847	-2.82402	2.9081	0.00113		0.40893	-5.77698		0.40876	2.13
			1.70947	0.00417	2.70898	-0.0005858	2.15944	2.17421	2.90908	-0.00216		0.40991	-0.50118		0.40974	-2.46
			1.71044	-0.000146289	2.70996	0.00107	2.16042	0.03164	2.91005	0.000589856		0.41088	3.45981		0.41071	-2.44
			1.71142	0.00277	2.71093	0.00601	2.1614	0.74579	2.91103	0.00279		0.41186	0.84669		0.41169	-0.10574
			1.7124	0.00279	2.71191	0.00108	2.16237	1.46034	2.91201	-0.000497146		0.41284	-0.45146		0.41267	2.23
			1.71337	-8.12005e-05	2.71288	-9.17314e-06	2.16335	-2.10968	2.91298	0.0017		0.41381	2.19527		0.41364	-2.37
			1.71435	0.00139	2.71386	-1.25044e-06	2.16432	0.74782	2.91396	6.24841e-05		0.41479	2.21236		0.41462	4.58
			1.71533	0.00141	2.71484	0.0011	2.1653	0.03505	2.91493	-0.00213		0.41576	-0.40019		0.41559	-8.1
			1.7163	-1.47139e-05	2.71581	0.00386	2.16628	-1.39158	2.91591	-0.000476277		0.41674	0.93211		0.41657	-5.77
			1.71728	0.00145	2.71679	0.00112	2.16725	-1.38957	2.91689	0.00282		0.41772	3.57936		0.41755	-6.9
			1.71825	0.00292	2.71777	0.00223	2.16823	5.75409	2.91786	0.000631546		0.41869	-0.34754		0.41852	-1.1
			1.71923	-0.00284	2.71874	0.000591909	2.1692	6.4709	2.91884	-0.00375		0.41967	10.1894		0.4195	-1.08
			1.72021	0.00297	2.71972	0.00389	2.17018	4.33157	2.91982	-0.00375		0.42064	2.31804		0.42047	-6.83
			1.72118	0.00588	2.72069	0.00445	2.17116	5.04921	2.92079	-0.00265		0.42162	-0.29368		0.42145	2.43
			1.72216	0.00301	2.72167	7.29872e-05	2.17213	2.19642	2.92177	0.000100858		0.4226	-1.59039		0.42243	1.3
			1.72313	0.000146539	2.72265	0.00118	2.17311	7.1995	2.92274	-0.000991858		0.42357	-2.887		0.4234	7.1
			1.72411	0.00451	2.72362	0.000643497	2.17409	1.49115	2.92372	0.00121		0.42455	3.70579		0.42438	4.81
			1.72509	0.00453	2.7246	0.00395	2.17506	-2.07461	2.9247	-0.00263		0.42553	-0.22032		0.42535	3.68
			1.72606	0.00456	2.72557	0.00122	2.17604	0.7872	2.92567	-0.00153		0.4265	-6.77626		0.42633	6.01
			1.72704	0.00747	2.72655	0.000128894	2.17701	4.36351	2.92665	-0.00317		0.42748	-4.12782		0.42731	1.41
			1.72801	0.000267535	2.72753	0.00234	2.17799	5.7979	2.92762	-0.00372		0.42845	-4.10911		0.42828	-0.87814
			1.72899	0.00174	2.7285	0.00235	2.17897	4.37608	2.9286	-0.000968776		0.42943	-8.03504		0.42926	2.61
			1.72997	-0.00113	2.72948	0.00071477	2.17994	-2.75825	2.92958	-0.00316		0.43041	-0.12681		0.43023	-0.83534
			1.73094	-0.0011	2.73045	0.00292	2.18092	-2.75099	2.93055	-0.00206		0.43138	-1.42284		0.43121	-3.12
			1.73192	0.00326	2.73143	-0.000905317	2.18189	0.11318	2.93153	-0.00315		0.43236	6.48538		0.43219	-0.79323
			1.73289	0.00473	2.73241	0.000754026	2.18287	2.26353	2.9325	-0.00315		0.43333	3.87454		0.43316	5
			1.73387	-0.00247	2.73338	-0.000329379	2.18385	-3.44091	2.93348	-0.0015		0.43431	5.20844		0.43414	6.18
			1.73485	-0.00389	2.73436	0.000781465	2.18482	0.13855	2.93446	0.000695588		0.43529	-2.66184		0.43511	0.42451
			1.73582	-0.000974063	2.73533	0.00299	2.1858	-0.56628	2.93543	0.000698182		0.43626	1.3019		0.43609	-4.18
			1.7368	-0.00094756	2.73631	0.000809878	2.18677	5.87048	2.93641	-0.00534		0.43724	2.63585		0.43707	-1.85
			1.73777	0.00486	2.73729	-0.00137	2.18775	3.73816	2.93738	0.0029		0.43821	3.96972		0.43804	-0.67167
			1.73875	0.00344	2.73826	-0.000257769	2.18873	3.03455	2.93836	0.00235		0.43919	-2.58562		0.43902	-2.96
			1.73973	-0.00231	2.73924	0.0047	2.1897	2.33124	2.93934	-0.000390765		0.44017	0.06324		0.44	0.52305
			1.7407	-0.00373	2.74022	0.00526	2.19068	3.77085	2.94031	-0.00149		0.44114	7.97158		0.44097	0.54203
			1.74168	0.000634184	2.74119	0.00363	2.19165	10.9239	2.94129	-0.00148		0.44212	1.4162		0.44195	-2.91
			1.74266	-0.00223	2.74217	0.00529	2.19263	10.936	2.94227	-0.00313		0.44309	-3.8244		0.44292	-2.89
			1.74363	0.000689998	2.74314	0.00531	2.19361	10.9485	2.94324	-0.000931806		0.44407	2.76906		0.4439	-1.71
			1.74461	-0.000727767	2.74412	0.000383544	2.19458	4.53429	2.94422	0.000166611		0.44505	2.78797		0.44488	-5.16
			1.74558	0.00509	2.7451	0.00479	2.19556	3.83355	2.94519	0.00126		0.44602	4.12163		0.44585	0.63289
			1.74656	0.000775364	2.74607	0.00316	2.19654	1.70501	2.94617	0.00127		0.447	2.82563		0.44683	-1.66
			1.74754	-0.00209	2.74705	0.000432869	2.19751	1.00497	2.94715	0.00346		0.44797	-3.73013		0.4478	-5.11
			1.74851	0.00373	2.74802	0.00155	2.19849	1.01952	2.94812	0.00127		0.44895	-2.39658		0.44878	-5.09
			1.74949	0.00375	2.749	-0.00118	2.19946	0.32036	2.9491	0.00127		0.44993	-1.0631		0.44976	-1.61
			1.75046	0.00378	2.74998	0.00158	2.20044	1.0498	2.95007	-0.000924542		0.4509	-3.67443		0.45073	-0.43966
			1.75144	-0.00342	2.75095	-0.00279	2.20142	4.63611	2.95105	0.00182		0.45188	-4.97095		0.45171	-5.04
			1.75242	0.0024	2.75193	-0.00113	2.20239	0.3675	2.95203	0.00127		0.45286	-1.00799		0.45268	-3.87
			1.75339	-0.00191	2.7529	0.00218	2.20337	-0.33013	2.953	0.00347		0.45383	-6.24944		0.45366	-1.55
			1.75437	0.00101	2.75388	0.0011	2.20434	8.9703	2.95398	0.00292		0.45481	-6.23142		0.45464	-9.62
			1.75534	0.00104	2.75486	0.00112	2.20532	-1.7244	2.95495	0.00182		0.45578	-4.89863		0.45561	-4.99
			1.75632	-0.00616	2.75583	0.000589135	2.2063	-0.99274	2.95593	-0.000375175		0.45676	-4.88087		0.45659	0.80567
			1.7573	-0.00468	2.75681	-0.00104	2.20727	-0.26064	2.95691	-0.00147		0.45774	-3.54836		0.45757	-3.8
			1.75827	0.00114	2.75778	-0.000471852	2.20825	3.32822	2.95788	0.00127		0.45871	-3.53089		0.45854	-7.26
			1.75925	-0.000277676	2.75876	-0.000453718	2.20922	6.91741	2.95886	-0.000376184		0.45969	-6.14338		0.45952	-7.24
			1.76022	-0.00314	2.75974	0.00121	2.2102	-0.91905	2.95983	0.00127		0.46066	-0.86662		0.46049	-8.38
			1.7612	-0.000213902	2.76071	0.00287	2.21118	-3.04209	2.96081	-0.000377498		0.46164	-7.42412		0.46147	-3.75
			1.76218	0.0056	2.76169	0.000150099	2.21215	-3.02251	2.96179	-0.00202		0.46262	-2.14768		0.46245	-3.74
			1.76315	0.00708	2.76267	0.000716482	2.21313	2.71029	2.96276	-0.00312		0.46359	-7.39061		0.46342	-15.28
			1.76413	0.00133	2.76364	0.000186908	2.2141	0.5882	2.96374	-0.000928448		0.46457	0.51529		0.4644	-32.6
			1.76511	0.00425	2.76462	0.0013	2.21508	1.32282	2.96472	0.000167306		0.46554	-4.72797		0.46537	-29.12
			1.76608	0.00573	2.76559	-0.00362	2.21606	-1.51287	2.96569	-0.00313		0.46652	0.54779		0.46635	-26.8
			1.76706	0.00432	2.76657	-0.000855647	2.21703	-0.77766	2.96667	-0.00422		0.4675	-0.75112		0.46733	-27.95
			1.76803	0.00291	2.76755	-0.000837138	2.21801	2.10034	2.96764	0.00126		0.46847	1.89449		0.4683	-31.4
			1.76901	0.0015	2.76852	-0.00411	2.21899	-2.16279	2.96862	-0.000936007		0.46945	-2.03457		0.46928	-26.77
			1.76999	-0.00136	2.7695	-0.00245	2.21996	-3.56914	2.9696	-0.000389916		0.47042	0.61069		0.47025	-25.61
			1.77096	0.0059	2.77047	0.000864359	2.22094	-0.69042	2.97057	0.000157043		0.4714	-3.31873		0.47123	-25.6
			1.77194	0.00594	2.77145	-0.00241	2.22191	-0.66794	2.97155	0.000154872		0.47238	0.64107		0.47221	-24.44
			1.77291	0.00163	2.77243	0.00255	2.22289	2.2114	2.97252	-0.000944431		0.47335	0.65599		0.47318	-32.52
			1.77389	-0.00556	2.7734	-0.00237	2.22387	-1.33631	2.9735	-0.00369		0.47433	1.98562		0.47416	-26.73
			1.77487	0.000257258	2.77438	-0.0018	2.22484	-1.31307	2.97448	-0.00314		0.47531	-3.25943		0.47513	-23.26
			1.77584	-0.00405	2.77535	0.00205	2.22582	-5.57439	2.97545	-0.00205		0.47628	-4.55996		0.47611	-27.87
			1.77682	-0.00112	2.77633	-0.00287	2.22679	-4.12238	2.97643	-0.00315		0.47726	-3.23088		0.47709	-25.55
			1.77779	-0.00108	2.77731	0.00209	2.22777	-1.95603	2.9774	-0.000957882		0.47823	2.04272		0.47806	-32.48
			1.77877	-0.00105	2.77828	-8.6185e-05	2.22875	-6.21666	2.97838	0.00233		0.47921	-4.51798		0.47904	-29.01
			1.77975	0.00477	2.77926	0.00267	2.22972	-4.76397	2.97936	-0.000416145		0.48019	2.07014		0.48001	-26.69
			1.78072	-0.000975417	2.78023	0.00269	2.2307	-1.16877	2.98033	-0.00371		0.48116	-1.86113		0.48099	-23.22
			1.7817	-0.00239	2.78121	-3.23975e-05	2.23167	-4.71454	2.98131	-0.00262		0.48214	-1.84789		0.48197	-26.68
			1.78267	0.00199	2.78219	-0.00221	2.23265	-3.97541	2.98228	-0.00482		0.48311	-3.14973		0.48294	-23.21
			1.78365	-0.000865743	2.78316	2.95913e-06	2.23363	-6.80666	2.98326	-0.00208		0.48409	-1.82197		0.48392	-23.21
			1.78463	0.000618169	2.78414	-0.00327	2.2346	2.50249	2.98424	-0.00263		0.48507	-7.06889		0.4849	-23.2
			1.7856	0.00644	2.78512	-0.00161	2.23558	-4.61316	2.98521	-0.00483		0.48604	-11.0011		0.48587	-20.89
			1.78658	0.00503	2.78609	-0.00104	2.23655	-5.3015	2.98619	-0.000441776		0.48702	-4.41429		0.48685	-23.19
			1.78756	0.00651	2.78707	-0.00102	2.23753	-2.41883	2.98716	-0.00264		0.48799	-10.9767		0.48782	-30.12
			1.78853	0.008	2.78804	8.91579e-05	2.23851	-4.53497	2.98814	-0.00594		0.48897	-5.70513		0.4888	-30.12
			1.78951	0.00514	2.78902	-0.00209	2.23948	-1.65201	2.98912	-0.00539		0.48995	-3.06358		0.48978	-34.74
			1.79048	0.00518	2.79	-0.000426388	2.24046	-3.05364	2.99009	-0.000458749		0.49092	-0.4222		0.49075	-34.74
			1.79146	0.00811	2.79097	-0.000409908	2.24144	0.54393	2.99107	-0.000463218		0.4919	-6.9853		0.49173	-27.8
			1.79244	-0.000527601	2.79195	-0.00204	2.24241	-4.4279	2.99205	0.00118		0.49287	-30.6421		0.4927	-19.71
			1.79341	0.0024	2.79292	-0.00312	2.24339	-0.83003	2.99302	0.00392		0.49385	-29.3161		0.49368	-23.18
			1.79439	0.00967	2.7939	-0.00201	2.24436	2.05394	2.994	0.00117		0.49483	-34.5648		0.49466	-22.02
			1.79536	0.00971	2.79488	-0.00419	2.24534	-5.05969	2.99497	6.71535e-05		0.4958	-33.2392		0.49563	-22.02
			1.79634	0.00252	2.79585	-0.00362	2.24632	0.68129	2.99595	-0.00158		0.49678	-33.2286		0.49661	-22.02
			1.79732	0.00256	2.79683	-0.00196	2.24729	4.99408	2.99693	5.74563e-05		0.49776	-24.0139		0.49758	-19.71
			1.79829	0.00694	2.7978	-0.00633	2.24827	2.88007	2.9979	0.000601528		0.49873	-33.2079		0.49856	-32.42
			1.79927	-0.0017	2.79878	-0.000832818	2.24924	0.05197	2.99888	0.00169		0.49971	-31.8829		0.49954	-33.57
			1.80024	0.00412	2.79976	0.000827892	2.25022	2.22308	2.99985	0.000591537		0.50068	-29.2432		0.50051	-28.95
			1.80122	0.00561	2.80073	-0.00080362	2.2512	0.82379	3.00083	0.00278		0.50166	-21.344		0.50149	-30.11
			1.8022	-0.000139671	2.80171	0.000856643	2.25217	-0.57539	3.00181	3.23955e-05		0.50264	-29.2237		0.50247	-33.58
			1.80317	-0.00299	2.80268	0.000321676	2.25315	-2.68846	3.00278	0.000576279		0.50361	-35.7886		0.50344	-27.8
			1.80415	-0.00151	2.80366	0.00143	2.25412	-1.23062	3.00376	0.00167		0.50459	-37.0941		0.50442	-24.34
			1.80512	-0.00147	2.80464	-0.00185	2.2551	-3.34328	3.00473	0.00166		0.50556	-33.1401		0.50539	-24.34
			1.8061	0.00146	2.80561	0.000362356	2.25608	3.11387	3.00571	0.00166		0.50654	-27.8714		0.50637	-27.81
			1.80708	5.64721e-05	2.80659	0.00257	2.25705	-1.14076	3.00669	-0.00274		0.50752	-29.1773		0.50735	-28.97
			1.80805	0.00154	2.80756	-0.00235	2.25803	-0.39629	3.00766	-0.0011		0.50849	-31.7981		0.50832	-26.66
			1.80903	0.000134911	2.80854	-0.00344	2.259	1.06259	3.00864	0.00219		0.50947	-34.4191		0.5093	-28.97
			1.81001	0.00451	2.80952	-0.000683875	2.25998	0.37919	3.00961	0.00493		0.51044	-30.4658		0.51027	-33.6
			1.81098	0.00311	2.81049	-0.000671831	2.26096	-1.73211	3.01059	0.00328		0.51142	-30.4572		0.51125	-35.91
			1.81196	-0.00119	2.81147	-0.00176	2.26193	1.15561	3.01157	0.000529592		0.5124	-26.504		0.51223	-34.76
			1.81293	-0.00405	2.81245	-0.000648548	2.26291	-0.24126	3.01254	-0.00167		0.51337	-22.551		0.5132	-5.88
			1.81391	0.000330202	2.81342	-0.00174	2.26389	1.21868	3.01352	0.00436		0.51435	-27.8023		0.51418	-7.04
			1.81489	-0.00397	2.8144	-0.00337	2.26486	7.67764	3.0145	0.0071		0.51532	-30.4239		0.51515	-2.42
			1.81586	-0.00393	2.81537	-0.00171	2.26584	8.42381	3.01547	0.0038		0.5163	-30.4158		0.51613	-1.27
			1.81684	-0.00245	2.81635	-0.00225	2.26681	2.7431	3.01645	0.0027		0.51728	-33.0377		0.51711	-2.43
			1.81781	-0.0053	2.81733	-0.00389	2.26779	1.34739	3.01742	0.00105		0.51825	-27.7702		0.51808	1.03
			1.81879	-0.000922789	2.8183	-0.00113	2.26877	1.3801	3.0184	0.00214		0.51923	-27.7623		0.51906	2.18
			1.81977	0.000561421	2.81928	-0.00222	2.26974	2.84122	3.01938	-6.04742e-05		0.52021	-27.7546		0.52003	-1.29
			1.82074	-0.000846522	2.82025	0.000530356	2.27072	-0.69625	3.02035	0.00487		0.52118	-34.3214		0.52101	7.95
			1.82172	0.00353	2.82123	-0.0022	2.27169	-3.51942	3.02133	0.00487		0.52216	-34.3138		0.52199	13.72
			1.82269	0.00212	2.82221	0.0011	2.27267	-4.20008	3.0223	-7.5515e-05		0.52313	-29.0467		0.52296	16.02
			1.82367	0.00216	2.82318	-0.00274	2.27365	-1.30974	3.02328	-8.04779e-05		0.52411	-32.984		0.52394	10.24
			1.82465	0.000749979	2.82416	-0.00328	2.27462	2.2948	3.02426	-0.00118		0.52509	-27.717		0.52491	10.23
			1.82562	0.000787123	2.82513	-0.00437	2.2756	3.04304	3.02523	0.00704		0.52606	-31.6543		0.52589	11.38
			1.8266	-0.00351	2.82611	0.00168	2.27657	3.79158	3.02621	0.00155		0.52704	-30.3321		0.52687	2.13
			1.82757	-0.00348	2.82709	-0.00161	2.27755	5.25432	3.02718	0.00374		0.52801	-32.9547		0.52784	-4.81
			1.82855	0.000897234	2.82806	-0.00215	2.27853	3.14666	3.02816	-0.00285		0.52899	-31.6326		0.52882	-1.35
			1.82953	-0.000512535	2.82904	-0.00214	2.2795	1.03918	3.02914	0.000987272		0.52997	-30.3106		0.5298	-8.29
			1.8305	0.000969442	2.83002	5.70731e-05	2.28048	-3.9246	3.03011	0.00153		0.53094	-26.3588		0.53077	-3.68
			1.83148	-0.000440844	2.83099	-0.000485035	2.28145	4.6802	3.03109	0.00208		0.53192	-26.3518		0.53175	-3.69
			1.83246	0.00249	2.83197	-0.00103	2.28243	0.43099	3.03206	0.000972957		0.53289	-28.9746		0.53272	-0.23055
			1.83343	0.00108	2.83294	-0.00267	2.28341	0.46667	3.03304	0.000420225		0.53387	-38.1719		0.5337	0.91663
			1.83441	-0.000335379	2.83392	-0.00266	2.28438	4.78722	3.03402	-0.000682489		0.53485	-27.6457		0.53468	0.90757
			1.83538	0.00404	2.8349	-0.00431	2.28536	-0.17556	3.03499	-0.000138187		0.53582	-28.9537		0.53565	-10.66
			1.83636	-0.00171	2.83587	0.000636803	2.28634	-0.13936	3.03597	0.00425		0.5368	-32.8915		0.53663	-3.73
			1.83734	0.00121	2.83685	0.00174	2.28731	1.32521	3.03695	-0.000696541		0.53777	-28.9399		0.5376	2.03
			1.83831	0.00269	2.83782	-0.001	2.28829	-0.06645	3.03792	-0.00344		0.53875	-28.933		0.53858	-9.53
			1.83929	-0.000165803	2.8388	-0.000448986	2.28926	1.39844	3.0389	0.000392151		0.53973	-31.5559		0.53956	-3.76
			1.84026	-0.00303	2.83978	0.00065114	2.29024	5.0059	3.03987	-0.0051		0.5407	-27.6044		0.54053	-3.77
			1.84124	-0.00299	2.84075	0.00395	2.29122	4.3289	3.04085	-0.000715122		0.54168	-26.2826		0.54151	-8.41
			1.84222	0.00282	2.84173	0.00175	2.29219	-4.20354	3.04183	-0.00182		0.54266	-27.5907		0.54248	-15.35
			1.84319	-3.6475e-05	2.8427	0.00121	2.29317	0.83267	3.0428	-0.000175371		0.54363	-27.5838		0.54346	-9.58
			1.84417	-0.00434	2.84368	-0.000436403	2.29414	3.01251	3.04378	0.00311		0.54461	-31.5217		0.54444	-1.51
			1.84514	-0.00721	2.84466	0.00176	2.29512	5.9066	3.04475	-0.0001846		0.54558	-30.1999		0.54541	-3.83
			1.84612	-0.00428	2.84563	-0.00263	2.2961	-1.19699	3.04573	0.00090779		0.54656	-28.8781		0.54639	-5
			1.8471	-0.00136	2.84661	-0.00153	2.29707	-1.87325	3.04671	-0.00184		0.54754	-30.1862		0.54737	-5.01
			1.84807	0.00156	2.84758	-0.00318	2.29805	0.30712	3.04768	0.000898577		0.54851	-28.8644		0.54834	4.22
			1.84905	-0.00564	2.84856	-0.00208	2.29902	-0.3689	3.04866	0.00254		0.54949	-24.9127		0.54932	-1.57
			1.85002	-0.00561	2.84954	-0.000431343	2.3	-1.75901	3.04963	0.00144		0.55046	-26.2207		0.55029	-3.89
			1.851	-0.00848	2.85051	-0.000980563	2.30098	2.56409	3.05061	0.00143		0.55144	-24.8988		0.55127	3.03
			1.85198	-0.00411	2.85149	-0.00153	2.30195	3.31659	3.05159	-0.00186		0.55242	-28.8365		0.55225	-7.38
			1.85295	-0.00264	2.85247	-0.000432908	2.30293	5.49739	3.05256	-0.000221466		0.55339	-28.8294		0.55322	-2.77
			1.85393	-0.00116	2.85344	-0.00263	2.3039	6.25018	3.05354	-0.000775086		0.55437	-19.6181		0.5542	-0.47757
			1.85491	-0.00403	2.85442	-0.00428	2.30488	1.28996	3.05451	-0.00407		0.55534	-16.9812		0.55517	-0.49111
			1.85588	-0.00689	2.85539	0.000659823	2.30586	2.75701	3.05549	-0.00298		0.55632	-16.974		0.55615	-3.97
			1.85686	-0.00253	2.85637	-0.00318	2.30683	-2.20306	3.05647	-0.000788991		0.5573	-26.171		0.55713	-0.51866
			1.85783	-0.0054	2.85735	-0.000441506	2.30781	-3.59246	3.05744	-0.00299		0.55827	-24.8488		0.5581	-0.53264
			1.85881	-0.00248	2.85832	-0.00154	2.30879	-0.69701	3.05842	-0.00299		0.55925	-27.4713		0.55908	-2.86
			1.85979	0.000435459	2.8593	-0.000996006	2.30976	-2.0862	3.0594	-0.00355		0.56022	-27.4639		0.56005	-2.87
			1.86076	0.000458809	2.86027	-0.00319	2.31074	3.66586	3.06037	-0.0019		0.5612	-31.4011		0.56103	1.74
			1.86174	0.00482	2.86125	-0.00155	2.31171	-2.00805	3.06135	0.000285648		0.56218	-30.0787		0.56201	-2.9
			1.86271	-0.00673	2.86223	-0.00265	2.31269	-1.25482	3.06232	-0.00191		0.56315	-31.386		0.56298	-8.69
			1.86369	-0.00381	2.8632	-0.00595	2.31367	-0.50156	3.0633	-0.000821757		0.56413	-30.0635		0.56396	-0.61897
			1.86467	0.00199	2.86418	-0.00211	2.31464	-2.60479	3.06428	-0.00686		0.56511	-22.1663		0.56493	-4.1
			1.86564	-0.000878366	2.86515	-0.00267	2.31562	-1.13729	3.06525	-0.00412		0.56608	-22.1585		0.56591	-5.27
			1.86662	-0.0052	2.86613	-0.00102	2.31659	3.18671	3.06623	0.00191		0.56706	-30.04		0.56689	-5.28
			1.86759	-0.00518	2.86711	0.00226	2.31757	-0.34478	3.0672	-0.00249		0.56803	-26.0873		0.56786	-5.3
			1.86857	-0.00371	2.86808	-0.000485706	2.31855	-3.16207	3.06818	-0.00139		0.56901	-28.7091		0.56884	0.46286
			1.86955	-0.00514	2.86906	5.66516e-05	2.31952	-0.98047	3.06916	-0.000850077		0.56999	-27.386		0.56981	-1.86
			1.87052	-0.00223	2.87003	0.000599756	2.3205	-1.65539	3.07013	0.00299		0.57096	-26.0628		0.57079	-0.72307
			1.8715	-0.00366	2.87101	0.00114	2.32147	1.95438	3.07111	0.00353		0.57194	-27.3694		0.57177	0.41796
			1.87247	-0.000748874	2.87199	-0.00161	2.32245	1.99352	3.07208	-0.00141		0.57291	-26.046		0.57274	6.18
			1.87345	-0.00507	2.87296	-0.00216	2.32343	0.60443	3.07306	-0.000868892		0.57389	-29.9822		0.57372	5.01
			1.87443	-0.00506	2.87394	-0.00162	2.3244	-0.07069	3.07404	-0.000324568		0.57487	-29.9735		0.5747	-0.78287
			1.8754	-0.00359	2.87492	-0.00108	2.32538	4.25314	3.07501	0.00187		0.57584	-24.7051		0.57567	0.35827
			1.87638	-0.00647	2.87589	0.00166	2.32635	4.29213	3.07599	0.00186		0.57682	-28.6409		0.57665	9.59
			1.87736	-0.00646	2.87687	-0.00439	2.32733	2.90277	3.07696	0.00131		0.57779	-31.2616		0.57762	13.04
			1.87833	-0.00065961	2.87784	-0.00275	2.32831	2.94164	3.07794	0.00185		0.57877	-31.2525		0.5786	3.78
			1.87931	-0.00209	2.87882	-0.000561067	2.32928	6.55105	3.07892	0.00020131		0.57975	-8.89013		0.57958	-0.85658
			1.88028	-0.00353	2.8798	0.00437	2.33026	-1.97972	3.07989	-0.000352251		0.58072	-2.30623		0.58055	2.59
			1.88126	0.00082349	2.88077	0.00217	2.33124	0.91553	3.08087	0.00348		0.5817	4.27781		0.58153	2.58
			1.88224	0.000834751	2.88175	-0.000586303	2.33221	1.66819	3.08185	-0.000361299		0.58267	-2.28701		0.5825	0.2562
			1.88321	0.00229	2.88272	-0.00224	2.33319	0.27835	3.08282	-0.00475		0.58365	-0.9623		0.58348	-5.53
			1.88419	0.0023	2.8837	0.00159	2.33416	-0.3974	3.0838	0.00237		0.58463	-3.58213		0.58446	1.38
			1.88516	0.00665	2.88468	0.00213	2.33514	-1.78746	3.08477	0.00182		0.5856	6.94708		0.58543	0.21399
			1.88614	0.000874324	2.88565	-0.00227	2.33612	-2.46344	3.08575	0.00182		0.58658	-2.24684		0.58641	4.82
			1.88712	-0.000563142	2.88663	-0.00228	2.33709	-5.99605	3.08673	0.00181		0.58756	-2.23641		0.58738	7.12
			1.88809	0.00089085	2.8876	-0.000641961	2.33807	-0.9593	3.0877	-0.00313		0.58853	-0.91092		0.58836	3.64
			1.88907	0.00234	2.88858	0.00209	2.33904	0.50661	3.08868	-0.000392068		0.58951	3.04454		0.58934	8.25
			1.89004	0.000905213	2.88956	0.000435084	2.34002	1.25837	3.08965	-0.00149		0.59048	3.05548		0.59031	3.61
			1.89102	-0.000534414	2.89053	-0.000672135	2.341	2.72396	3.09063	0.00344		0.59146	-2.19301		0.59129	5.91
			1.892	0.0067	2.89151	0.000414491	2.34197	-5.8083	3.09161	-0.0015		0.59244	-0.86681		0.59227	2.43
			1.89297	0.000922716	2.89248	0.0015	2.34295	-1.48654	3.09258	-0.00151		0.59341	1.77447		0.59324	0.108
			1.89395	0.000927473	2.89346	-0.000703703	2.34392	1.40694	3.09356	-0.000962042		0.59439	8.36054		0.59422	3.56
			1.89492	-0.000514308	2.89444	0.000931486	2.3449	-3.55527	3.09453	-0.000966123		0.59536	4.42781		0.59519	4.7
			1.8959	-0.0034	2.89541	0.00147	2.34588	-6.37536	3.09551	-0.000970163		0.59634	3.12497		0.59617	5.85
			1.89688	-0.0034	2.89639	0.000360459	2.34685	-7.05316	3.09649	-0.00152		0.59732	1.82233		0.59715	-5.72
			1.89785	-0.0034	2.89737	-0.0013	2.34783	-5.58876	3.09746	0.00177		0.59829	1.83479		0.59812	-6.88
			1.89883	-0.00195	2.89834	-0.000211079	2.3488	0.87423	3.09844	-0.000433027		0.59927	-0.78234		0.5991	-4.59
			1.89981	-0.00050129	2.89932	-0.00187	2.34978	-5.51719	3.09941	0.00176		0.60024	3.17524		0.60007	-4.6
			1.90078	-0.0005003	2.90029	-0.00243	2.35076	-4.05354	3.10039	0.00395		0.60122	0.55852		0.60105	2.32
			1.90176	-0.00484	2.90127	0.000303232	2.35173	-4.0183	3.10137	-0.00374		0.6022	0.57182		0.60203	1.16
			1.90273	-0.00339	2.90225	0.00139	2.35271	-4.69739	3.10234	-0.00155		0.60317	-0.72957		0.603	4.61
			1.90371	-0.00629	2.90322	0.00302	2.35369	-3.23432	3.10332	0.00119		0.60415	-0.71585		0.60398	10.38
			1.90469	-0.00339	2.9042	-0.000829402	2.35466	-4.62807	3.1043	0.00174		0.60512	5.87249		0.60495	5.75
			1.90566	-0.00484	2.90517	-0.00194	2.35564	-1.73726	3.10527	8.99746e-05		0.6061	1.94205		0.60593	2.27
			1.90664	-0.00484	2.90615	0.00244	2.35661	-0.98908	3.10625	-0.00156		0.60708	3.27133		0.60691	2.26
			1.90761	-0.00629	2.90713	0.00462	2.35759	1.90136	3.10722	0.000631025		0.60805	1.97103		0.60788	1.1
			1.90859	-0.0063	2.9081	-0.000878169	2.35857	-0.92164	3.1082	0.00118		0.60903	-0.64395		0.60886	11.49
			1.90957	-0.00196	2.90908	-0.00254	2.35954	-2.31649	3.10918	0.00447		0.61001	0.686		0.60983	11.48
			1.91054	-0.00197	2.91005	-0.000355011	2.36052	-5.85407	3.11015	-0.000475965		0.61098	2.01616		0.61081	-1.24
			1.91152	-0.00197	2.91103	0.00128	2.36149	-3.67881	3.11113	0.00226		0.61196	-1.91304		0.61179	2.22
			1.91249	-0.00198	2.91201	-0.00148	2.36247	-0.78968	3.1121	0.000614677		0.61293	0.73247		0.61276	-4.72
			1.91347	-0.00343	2.91298	0.00125	2.36345	-2.18551	3.11308	-0.000485409		0.61391	-1.88139		0.61374	3.36
			1.91445	-0.00199	2.91396	0.00234	2.36442	-0.72518	3.11406	0.00171		0.61489	3.39438		0.61471	4.5
			1.91542	0.00234	2.91493	0.000679818	2.3654	-4.2639	3.11503	0.00225		0.61586	-0.53393		0.61569	1.03
			1.9164	-0.00055543	2.91591	-0.00153	2.36637	-5.66056	3.11601	0.00115		0.61684	-1.83221		0.61667	1.02
			1.91737	0.000882911	2.91689	-0.00154	2.36735	-5.62918	3.11698	-0.000497129		0.61781	-3.13026		0.61764	-1.29
			1.91835	-0.00491	2.91786	-0.000456647	2.36833	-1.31324	3.11796	4.90983e-05		0.61879	-0.48339		0.61862	1.01
			1.91933	0.000866217	2.91884	-0.00102	2.3693	-4.13884	3.11894	-0.000502611		0.61977	4.79351		0.6196	1
			1.9203	-0.000588806	2.91982	0.00446	2.37028	-3.39409	3.11991	4.37421e-05		0.62074	7.44075		0.62057	0.99716
			1.92128	-0.00205	2.92079	-0.00104	2.37125	-0.50718	3.12089	0.00169		0.62172	6.14361		0.62155	6.77
			1.92226	-0.00060817	2.92177	0.00169	2.37223	-5.47591	3.12186	0.00388		0.62269	-0.4128		0.62252	6.76
			1.92323	-0.00351	2.92274	0.00497	2.37321	-0.44708	3.12284	0.00333		0.62367	2.23522		0.6235	2.13
			1.92421	-0.00352	2.92372	0.0066	2.37418	-1.84558	3.12382	-0.00106		0.62465	-1.69103		0.62448	-2.49
			1.92518	-0.00209	2.9247	0.00604	2.37516	1.75449	3.12479	0.000579452		0.62562	-4.30215		0.62545	-3.65
			1.92616	-0.0021	2.92567	0.00328	2.37614	1.06963	3.12577	0.00387		0.6266	-4.28325		0.62643	0.96456
			1.92714	-0.00645	2.92665	0.00711	2.37711	0.38454	3.12675	0.00167		0.62757	3.62528		0.6274	-5.97
			1.92811	-0.000676302	2.92762	0.0049	2.37809	1.12743	3.12772	0.000572814		0.62855	-4.24477		0.62838	-0.19945
			1.92909	0.0022	2.9286	0.00105	2.37906	-3.8429	3.1287	0.00222		0.62953	-0.28049		0.62936	-1.36
			1.93006	0.000743845	2.92958	-0.00116	2.38004	-2.38624	3.12967	0.00496		0.6305	1.05422		0.63033	-1.36
			1.93104	-0.000715632	2.93055	-0.000625326	2.38102	-3.7864	3.13065	0.00605		0.63148	-0.24065		0.63131	-2.52
			1.93202	-0.000729465	2.93153	0.0054	2.38199	-5.18678	3.13163	0.00276		0.63246	2.40941		0.63228	-3.68
			1.93299	-0.00798	2.9325	0.00154	2.38297	-3.01666	3.1326	-0.000534125		0.63343	3.74479		0.63326	-3.68
			1.93397	-0.00365	2.93348	-0.00505	2.38394	-0.84674	3.13358	1.30386e-05		0.63441	1.1357		0.63424	-1.38
			1.93494	0.00357	2.93446	0.00316	2.38492	-2.96182	3.13455	0.00221		0.63538	-4.10297		0.63521	0.9311
			1.93592	0.000657815	2.93543	0.00205	2.3859	-2.9347	3.13553	0.00111		0.63636	-2.76691		0.63619	2.08
			1.9369	-0.0037	2.93641	-0.0018	2.38687	3.51944	3.13651	-0.00219		0.63734	2.51407		0.63716	2.08
			1.93787	-0.000819447	2.93738	-0.00511	2.38785	-0.02451	3.13748	6.09735e-06		0.63831	1.22078		0.63814	11.32
			1.93885	-0.00228	2.93836	-0.000180254	2.38882	-2.14024	3.13846	0.0011		0.63929	-2.70209		0.63912	11.32
			1.93982	-0.0023	2.93934	0.000903769	2.3898	-0.68564	3.13943	0.0022		0.64026	-1.36514		0.64009	6.7
			1.9408	0.00202	2.94031	0.00199	2.39078	1.48298	3.14041	1.23002e-06		0.64124	-0.02797		0.64107	5.54
			1.94178	-0.00233	2.94129	0.00417	2.39175	1.50904	3.14139	0.00603		0.64222	-0.00547		0.64204	4.38
			1.94275	0.00344	2.94227	-0.000232133	2.39273	0.82084	3.14236	0.00164		0.64319	1.33215		0.64302	7.85
			1.94373	-0.000919905	2.94324	-0.00134	2.3937	0.13239	3.14334	-0.000552444		0.64417	7.92949		0.644	-0.23951
			1.94471	0.000508484	2.94422	0.00248	2.39468	2.30039	3.14431	0.00164		0.64514	1.37826		0.64497	3.23
			1.94568	0.00483	2.94519	0.00357	2.39566	-2.67306	3.14529	0.000541496		0.64612	-1.22815		0.64595	-0.24068
			1.94666	0.00481	2.94617	0.00246	2.39663	-4.07595	3.14627	0.00219		0.6471	0.11036		0.64693	-1.4
			1.94763	-0.00388	2.94715	-0.00304	2.39761	-3.33668	3.14724	-0.000558557		0.64807	4.07889		0.6479	-2.55
			1.94861	-0.00246	2.94812	-0.00305	2.39859	1.68726	3.14822	0.00273		0.64905	4.10293		0.64888	-0.24104
			1.94959	-0.00103	2.9491	-0.00197	2.39956	2.42627	3.1492	0.00493		0.65002	4.1272		0.64985	2.07
			1.95056	-0.00249	2.95007	-0.00198	2.40054	1.73697	3.15017	0.00163		0.651	1.52188		0.65083	-3.71
			1.95154	0.000379551	2.95105	-0.00254	2.40151	-0.38075	3.15115	-0.00331		0.65198	-1.08322		0.65181	-7.17
			1.95251	-0.00109	2.95203	-0.00256	2.40249	1.78621	3.15212	0.00218		0.65295	1.57148		0.65278	-2.55
			1.95349	-0.00544	2.953	-0.00202	2.40347	-1.04583	3.1531	0.00327		0.65393	5.5413		0.65376	-1.39
			1.95447	-0.00257	2.95398	-0.00258	2.40444	1.83503	3.15408	0.00108		0.65491	2.93682		0.65473	-2.55
			1.95544	-0.00259	2.95495	-0.00314	2.40542	0.431	3.15505	-0.00167		0.65588	1.64745		0.65571	-4.86
			1.95642	-0.0055	2.95593	0.000683908	2.40639	2.59757	3.15603	-0.00057323		0.65686	1.67317		0.65669	-0.23476
			1.95739	-0.0142	2.95691	-0.00372	2.40737	3.33585	3.157	0.000521941		0.65783	0.3842		0.65766	-2.54
			1.95837	-0.00265	2.95788	0.000658152	2.40835	-1.63904	3.15798	0.000520051		0.65881	3.04011		0.65864	-6.01
			1.95935	-0.00122	2.95886	0.00504	2.40932	-2.32932	3.15896	-0.00113		0.65979	-2.19318		0.65961	3.24
			1.96032	0.00165	2.95983	0.000632444	2.4103	-0.87717	3.15993	-0.00113		0.66076	-2.16669		0.66059	3.24
			1.9613	0.00308	2.96081	7.16133e-05	2.41127	4.14551	3.16091	0.00106		0.66174	4.43449		0.66157	-0.22619
			1.96227	-0.00273	2.96179	-0.00104	2.41225	2.74092	3.16188	-3.62197e-05		0.66271	0.51665		0.66254	-2.54
			1.96325	0.00304	2.96276	0.00114	2.41323	1.33637	3.16286	0.00106		0.66369	0.54368		0.66352	-2.53
			1.96423	0.000122978	2.96374	0.00168	2.4142	-1.49654	3.16384	-0.00224		0.66467	1.88578		0.6645	0.93549
			1.9652	0.003	2.96472	-0.00108	2.41518	2.8117	3.16481	-0.00498		0.66564	5.85784		0.66547	3.25
			1.96618	-0.00136	2.96569	-0.00109	2.41615	2.12109	3.16579	-0.00553		0.66662	1.94067		0.66645	-3.68
			1.96716	6.26605e-05	2.96667	0.00109	2.41713	2.85863	3.16676	-0.00224		0.66759	3.28326		0.66742	3.25
			1.96813	4.25935e-05	2.96764	0.00108	2.41811	-0.68858	3.16774	-0.00334		0.66857	5.94091		0.6684	-1.36
			1.96911	0.00147	2.96862	-0.00113	2.41908	0.76298	3.16872	-0.0017		0.66955	4.654		0.66938	2.1
			1.97008	-0.00723	2.9696	-0.000591969	2.42006	4.357	3.16969	-0.00116		0.67052	3.36723		0.67035	-1.36
			1.97106	-0.0058	2.97057	-5.55794e-05	2.42104	2.95199	3.17067	-6.04617e-05		0.6715	0.76569		0.67133	-1.36
			1.97204	-0.00727	2.97155	0.00267	2.42201	2.26114	3.17165	-0.00171		0.67247	-0.52081		0.6723	3.27
			1.97301	0.00139	2.97252	0.000467287	2.42299	2.28436	3.17262	-0.000616162		0.67345	7.39701		0.67328	7.89
			1.97399	0.00282	2.9735	-9.32348e-05	2.42396	2.30756	3.1736	-0.00172		0.67443	4.79594		0.67426	5.59
			1.97496	0.00135	2.97448	0.00264	2.42494	2.33073	3.17457	-7.44028e-05		0.6754	-0.43492		0.67523	4.43
			1.97594	-0.00011557	2.97545	0.00372	2.42592	0.92557	3.17555	-0.00227		0.67638	-1.72098		0.67621	3.28
			1.97692	-0.00158	2.97643	0.00371	2.42689	4.5194	3.17653	-0.00722		0.67736	-6.95165		0.67718	-1.34
			1.97789	0.00129	2.9774	0.0026	2.42787	0.2577	3.1775	-0.00283		0.67833	-0.34813		0.67816	3.29
			1.97887	-0.00307	2.97838	-0.00125	2.42884	3.85148	3.17848	-0.00119		0.67931	0.99586		0.67914	5.6
			1.97984	-0.00308	2.97936	0.00477	2.42982	6.73104	3.17945	0.00155		0.68028	1.02503		0.68011	-1.32
			1.98082	0.00268	2.98033	0.00476	2.4308	1.04099	3.18043	-0.00229		0.68126	-2.89044		0.68109	-5.94
			1.9818	0.00411	2.98131	-0.00239	2.43177	4.63471	3.18141	-0.0034		0.68224	-5.49096		0.68206	4.46
			1.98277	0.00554	2.98228	0.00144	2.43275	3.22941	3.18238	0.000987773		0.68321	-0.20203		0.68304	-1.31
			1.98375	0.00263	2.98326	0.00198	2.43372	2.5383	3.18336	-0.00286		0.68419	-0.17266		0.68402	-2.46
			1.98472	-0.000282663	2.98424	0.00471	2.4347	0.41886	3.18433	-0.00231		0.68516	1.17165		0.68499	-2.46
			1.9857	-0.000300136	2.98521	0.000307026	2.43568	0.4418	3.18531	-0.00232		0.68614	1.20109		0.68597	3.32
			1.98668	-0.000317344	2.98619	-0.0019	2.43665	1.89301	3.18629	0.000966626		0.68712	-5.34394		0.68694	2.17
			1.98765	-0.000334278	2.98716	0.000282816	2.43763	1.20169	3.18726	-0.00178		0.68809	-0.05486		0.68792	-3.6
			1.98863	0.00688	2.98814	0.000819745	2.4386	3.36695	3.18824	-0.00234		0.68907	-2.65517		0.6889	-1.29
			1.98961	0.00542	2.98912	0.00355	2.43958	2.67568	3.18921	-0.00289		0.69004	0.00412		0.68987	-0.12615
			1.99058	0.0054	2.99009	-0.0025	2.44056	3.41258	3.19019	0.00149		0.69102	-2.59618		0.69085	-2.43
			1.99156	0.00105	2.99107	-0.00141	2.44153	2.72124	3.19117	-0.000160454		0.692	-6.51139		0.69183	-4.74
			1.99253	0.00392	2.99205	0.000771651	2.44251	0.60157	3.19214	-0.00236		0.69297	-11.7414		0.6928	-0.11323
			1.99351	0.00391	2.99302	0.00789	2.44349	0.62426	3.19312	-0.00676		0.69395	-1.19286		0.69378	-0.10892
			1.99449	0.00245	2.994	0.0013	2.44446	0.6469	3.1941	0.000367534		0.69492	-3.79322		0.69475	3.36
			1.99546	0.00388	2.99497	0.000186727	2.44544	-1.4729	3.19507	-0.000187464		0.6959	-3.76381		0.69573	-2.41
			1.99644	-0.0106	2.99595	-0.00476	2.44641	1.40615	3.19605	-0.000743625		0.69688	2.84006		0.69671	-0.09605
			1.99741	0.00385	2.99693	-0.00148	2.44739	3.57104	3.19702	-0.00349		0.69785	4.18431		0.69768	-5.87
			1.99839	-0.000499185	2.9979	-0.00204	2.44837	2.16529	3.198	-0.000758431		0.69883	-4.99069		0.69866	-9.33
			1.99937	-0.000511981	2.99888	-0.00040909	2.44934	2.18767	3.19898	-0.000217075		0.69981	-6.27633		0.69963	-9.33
			2.00034	0.000921627	2.99985	-0.00317	2.45032	1.49579	3.19995	-0.00242		0.70078	-6.24712		0.70061	-0.07916
			2.00132	0.0038	3.00083	-0.00153	2.45129	1.51804	3.20093	-0.00133		0.70176	-3.58816		0.70159	9.17
			2.00229	0.00379	3.00181	-0.00154	2.45227	-2.74448	3.2019	-0.00463		0.70273	0.38565		0.70256	-3.54
			2.00327	0.00233	3.00278	-0.00101	2.45325	-1.29417	3.20288	-0.00244		0.70371	-10.1045		0.70354	-8.15
			2.00425	0.00522	3.00376	-0.00102	2.45422	5.86915	3.20386	0.00194		0.70469	-4.81592		0.70451	-0.06275
			2.00522	0.00521	3.00473	0.00226	2.4552	-0.536	3.20483	0.00193		0.70566	0.47261		0.70549	1.1
			2.0062	0.00375	3.00571	0.0017	2.45617	3.05645	3.20581	-0.00137		0.70664	-3.44323		0.70647	5.72
			2.00717	-0.00638	3.00669	0.00224	2.45715	3.07822	3.20678	-0.00358		0.70761	-4.72933		0.70744	-0.05084
			2.00815	-0.000608009	3.00766	-0.00107	2.45813	-1.89902	3.20776	0.00135		0.70859	-8.64529		0.70842	2.26
			2.00913	0.000829579	3.00864	-0.00382	2.4591	1.69315	3.20874	-0.000850969		0.70957	-5.98682		0.7094	-2.35
			2.0101	0.00516	3.00961	0.00165	2.46008	-1.85599	3.20971	-0.00306		0.71054	-2.01351		0.71037	-8.13
			2.01108	0.00226	3.01059	0.00164	2.46105	-0.40634	3.21069	-0.00361		0.71152	-1.98497		0.71135	2.27
			2.01206	0.000807224	3.01157	-0.00056519	2.46203	-3.24171	3.21166	-0.00087925		0.71249	-5.90119		0.71232	2.28
			2.01303	0.000800752	3.01254	0.000519702	2.46301	0.3501	3.21264	0.00131		0.71347	-3.24297		0.7133	-0.02826
			2.01401	0.00079478	3.01352	-0.00333	2.46398	-1.05722	3.21362	0.00294		0.71445	-5.84441		0.71428	-1.18
			2.01498	-0.000656687	3.0145	-0.00225	2.46496	-1.03636	3.21459	0.000737289		0.71542	-0.55651		0.71525	-2.33
			2.01596	0.00802	3.01547	-0.00116	2.46594	2.55506	3.21557	-0.00202		0.7164	2.10155		0.71623	-1.17
			2.01694	0.00512	3.01645	-0.00611	2.46691	-0.99506	3.21655	0.00127		0.71737	0.81485		0.7172	-0.01427
			2.01791	-0.00067	3.01742	-0.00283	2.46789	-0.97462	3.21752	-0.00149		0.71835	3.47281		0.71818	-1.17
			2.01889	-0.00212	3.0184	-0.00339	2.46886	-2.38253	3.2185	0.00344		0.71933	2.18602		0.71916	2.3
			2.01986	0.000769744	3.01938	-0.00231	2.46984	-2.36239	3.21947	0.00178		0.7203	-0.41571		0.72013	2.31
			2.02084	0.00655	3.02035	0.000421989	2.47082	-2.34241	3.22045	-0.00152		0.72128	-0.38768		0.72111	2.31
			2.02182	0.00655	3.02133	-0.00398	2.47179	2.67631	3.22143	-0.000981608		0.72226	4.89991		0.72208	6.93
			2.02279	0.00366	3.0223	-0.00235	2.47277	3.41007	3.2224	0.000653543		0.72323	4.92787		0.72306	5.78
			2.02377	0.00366	3.02328	-0.000164058	2.47374	1.28716	3.22338	0.00284		0.72421	-0.30381		0.72404	6.94
			2.02474	-0.000682473	3.02426	0.00202	2.47472	-0.12172	3.22435	-0.0054		0.72518	1.03898		0.72501	3.48
			2.02572	-0.00358	3.02523	-0.00458	2.4757	0.61153	3.22533	-0.00212		0.72616	-0.24806		0.72599	8.1
			2.0267	0.00655	3.02621	0.000896703	2.47667	-1.51191	3.22631	-0.00213		0.72714	5.03937		0.72696	9.26
			2.02767	0.008	3.02718	0.00143	2.47765	1.36337	3.22728	0.00115		0.72811	2.43738		0.72794	-1.14
			2.02865	0.00366	3.02816	0.00197	2.47862	-0.04624	3.22826	-0.00216		0.72909	-2.79445		0.72892	-4.6
			2.02962	0.008	3.02914	-0.00188	2.4796	-2.88445	3.22923	-0.00381		0.73006	-1.4518		0.72989	-4.6
			2.0306	0.00367	3.03011	-0.000251183	2.48058	-1.43795	3.23021	-0.00108		0.73104	1.20573		0.73087	0.02622
			2.03158	0.00223	3.03109	0.00193	2.48155	2.15065	3.23119	0.00165		0.73202	-0.08147		0.73184	1.18
			2.03255	0.00512	3.03206	0.000272797	2.48253	-1.40216	3.23216	0.00438		0.73299	5.2058		0.73282	0.03059
			2.03353	0.00223	3.03304	0.000809271	2.4835	-2.09869	3.23314	-0.00221		0.73397	3.91855		0.7338	-5.74
			2.03451	0.00369	3.03402	0.00134	2.48448	-4.93782	3.23411	-0.00223		0.73494	3.94618		0.73477	-5.74
			2.03548	-0.00064736	3.03499	-0.000861803	2.48546	-1.35007	3.23509	0.00105		0.73592	2.65888		0.73575	-3.43
			2.03646	-0.000640809	3.03597	-0.00307	2.48643	-3.47555	3.23607	-0.000604692		0.7369	4.00136		0.73673	-6.89
			2.03743	0.00371	3.03695	-0.00418	2.48741	-2.03055	3.23704	0.00103		0.73787	-1.23068		0.7377	-8.05
			2.03841	0.000819961	3.03792	0.00184	2.48838	0.12833	3.23802	-8.08513e-05		0.73885	-1.20315		0.73868	-8.05
			2.03939	0.00228	3.0389	0.00403	2.48936	0.14457	3.239	0.000455993		0.73982	-1.17565		0.73965	-6.89
			2.04036	-0.000609056	3.03987	-0.00422	2.49034	-0.55362	3.23997	0.000443792		0.7408	1.48162		0.74063	-5.73
			2.04134	-0.00349	3.04085	-0.000389141	2.49131	-2.68024	3.24095	-0.00231		0.74178	4.13887		0.74161	-5.73
			2.04231	-0.00348	3.04183	0.00234	2.49229	-1.23641	3.24192	-0.000677734		0.74275	-3.72311		0.74258	-2.27
			2.04329	-0.00347	3.0428	0.00178	2.49327	-2.64941	3.2429	0.000955948		0.74373	-1.06593		0.74356	1.2
			2.04427	-0.00201	3.04378	0.000671194	2.49424	-4.06256	3.24388	0.000394599		0.74471	0.27633		0.74453	-2.27
			2.04524	0.00234	3.04475	-0.000987351	2.49522	-5.47605	3.24485	0.000382221		0.74568	-1.01125		0.74551	1.2
			2.04622	0.000901034	3.04573	0.00174	2.49619	1.67982	3.24583	-0.00183		0.74666	2.96074		0.74649	2.36
			2.04719	-0.00343	3.04671	0.00283	2.49717	-2.59067	3.2468	0.00255		0.74763	0.3582		0.74746	-1.11
			2.04817	0.00237	3.04768	-0.00267	2.49815	-6.1472	3.24778	0.00144		0.74861	-0.92948		0.74844	-2.26
			2.04915	-0.00629	3.04866	-0.00378	2.49912	-3.99098	3.24876	0.000881501		0.74959	-3.5321		0.74941	4.67
			2.05012	-0.00049138	3.04963	-0.0027	2.5001	-3.26331	3.24973	0.00252		0.75056	3.06954		0.75039	5.82
			2.0511	0.000969367	3.05061	0.00333	2.50107	-2.53589	3.25071	-0.000241436		0.75154	3.09665		0.75137	1.2
			2.05207	0.00532	3.05159	0.00112	2.50205	-5.37932	3.25168	-0.00135		0.75251	1.80882		0.75234	-2.27
			2.05305	0.00389	3.05256	-0.00273	2.50303	-7.5089	3.25266	0.00303		0.75349	-0.79395		0.75332	1.2
			2.05403	0.00246	3.05354	-0.00165	2.504	-3.21152	3.25364	-0.000278867		0.75447	1.86283		0.7543	2.35
			2.055	0.00248	3.05451	0.00163	2.50498	1.08561	3.25461	0.000257662		0.75544	0.57487		0.75527	-2.27
			2.05598	-0.000394824	3.05549	-2.76356e-05	2.50595	-2.47301	3.25559	0.00573		0.75642	-4.65783		0.75625	-3.42
			2.05696	0.01119	3.05647	-0.00169	2.50693	-3.88936	3.25656	0.000781744		0.75739	1.94352		0.75722	2.35
			2.05793	0.00977	3.05744	-0.00334	2.50791	1.12115	3.25754	-0.000328697		0.75837	1.97033		0.7582	2.35
			2.05891	0.00545	3.05842	0.00213	2.50888	3.98902	3.25852	0.0013		0.75935	-1.94762		0.75918	-4.58
			2.05988	0.00113	3.0594	0.000471979	2.50986	-3.14114	3.25949	0.00349		0.76032	-3.23582		0.76015	1.19
			2.06086	0.00259	3.06037	-0.00174	2.51083	0.44047	3.26047	0.00402		0.7613	0.73553		0.76113	-2.28
			2.06184	0.00117	3.06135	-0.000650552	2.51181	-0.26305	3.26145	0.00127		0.76227	-3.18257		0.7621	-2.28
			2.06281	0.00119	3.06232	0.00098323	2.51279	-1.6808	3.26242	-0.000938641		0.76325	0.78867		0.76308	0.02987
			2.06379	-0.00458	3.0633	0.00372	2.51376	1.90004	3.2634	0.000146035		0.76423	4.75986		0.76406	-1.13
			2.06476	0.00702	3.06428	-0.000138104	2.51474	-2.37475	3.26437	0.00397		0.7652	-0.47331		0.76503	0.02536
			2.06574	0.00415	3.06525	0.000398784	2.51572	-4.50725	3.26535	0.00287		0.76618	-3.07673		0.76601	1.18
			2.06672	0.00851	3.06623	0.00203	2.51669	-4.49767	3.26633	-0.000987786		0.76716	2.20918		0.76698	0.02032
			2.06769	0.00419	3.0672	0.000922679	2.51767	-3.7742	3.2673	9.69944e-05		0.76813	2.23544		0.76796	-1.14
			2.06867	0.00422	3.06818	0.00311	2.51864	-0.19444	3.26828	0.00283		0.76911	-1.68306		0.76894	-4.61
			2.06964	0.00858	3.06916	0.00145	2.51962	0.52872	3.26925	0.00117		0.77008	-0.34203		0.76991	0.01179
			2.07062	0.00716	3.07013	0.000338834	2.5206	-1.60492	3.27023	0.00116		0.77106	-2.94576		0.77089	6.94
			2.0716	0.00285	3.07111	-0.00242	2.52157	-6.59526	3.27121	0.00115		0.77204	1.02494		0.77186	6.94
			2.07257	-1.99512e-05	3.07208	0.00196	2.52255	2.69671	3.27218	0.00278		0.77301	-5.52362		0.77284	5.78
			2.07355	0.00145	3.07306	0.00305	2.52352	1.9908	3.27316	0.00332		0.77399	-1.55305		0.77382	2.31
			2.07452	3.31949e-05	3.07404	-0.000806334	2.5245	1.9988	3.27413	0.00166		0.77496	-6.78684		0.77479	5.77
			2.0755	-0.00139	3.07501	-0.00301	2.52548	-2.99227	3.27511	-0.000548722		0.77594	-8.076		0.77577	-0.00874
			2.07648	-0.00136	3.07599	-0.00302	2.52645	-7.26941	3.27609	-1.16812e-05		0.77692	-8.05034		0.77674	-2.32
			2.07745	-0.00133	3.07696	0.000256783	2.52743	-0.83473	3.27706	0.00382		0.77789	-8.02473		0.77772	-6.95
			2.07843	-0.00709	3.07794	0.00189	2.5284	1.315	3.27804	0.00216		0.77887	-1.42469		0.7787	-4.64
			2.07941	-0.00561	3.07892	-0.00196	2.52938	-0.82024	3.27901	0.00379		0.77984	-7.97372		0.77967	2.28
			2.08038	-0.00414	3.07989	0.00187	2.53036	-3.66973	3.27999	-0.00116		0.78082	-6.6334		0.78065	3.44
			2.08136	-0.00266	3.08087	0.00131	2.53133	-4.37696	3.28097	-0.00281		0.7818	-0.03354		0.78163	6.9
			2.08233	-0.00552	3.08185	-0.000349349	2.53231	-0.08554	3.28194	-0.000631892		0.78277	-3.95292		0.7826	6.89
			2.08331	-0.00405	3.08282	-0.00365	2.53328	5.63415	3.28292	0.0021		0.78375	-1.29786		0.78358	3.42
			2.08429	-0.00112	3.0838	-0.000920826	2.53426	4.21231	3.2839	-0.00285		0.78472	-6.53223		0.78455	5.73
			2.08526	-0.00543	3.08477	0.000714019	2.53524	-0.78026	3.28487	-0.00341		0.7857	-7.82195		0.78553	5.72
			2.08624	0.000385062	3.08575	-0.000394078	2.53621	-0.05995	3.28585	0.000419055		0.78668	-2.53719		0.78651	1.1
			2.08721	0.00041669	3.08673	0.00234	2.53719	-0.05385	3.28682	0.00205		0.78765	-5.14186		0.78748	-0.06421
			2.08819	0.00189	3.0877	-0.00426	2.53817	0.66634	3.2878	-0.000702373		0.78863	1.45776		0.78846	3.4
			2.08917	0.00482	3.08868	0.00012199	2.53914	2.81453	3.28878	0.00313		0.7896	-6.40654		0.78943	4.55
			2.09014	0.00485	3.08965	0.000111137	2.54012	3.53452	3.28975	0.000920254		0.79058	-1.12184		0.79041	-2.39
			2.09112	0.00344	3.09063	-0.00209	2.54109	1.39782	3.29073	-0.000188415		0.79156	1.53306		0.79139	3.38
			2.09209	0.00492	3.09161	-0.00156	2.54207	3.54583	3.2917	-0.00294		0.79253	4.18797		0.79236	-3.56
			2.09307	0.00495	3.09258	-0.00102	2.54305	4.97955	3.29268	-0.00241		0.79351	5.528		0.79334	-2.41
			2.09405	0.00932	3.09356	-0.00322	2.54402	9.26979	3.29366	-0.00297		0.79449	1.60845		0.79431	-4.73
			2.09502	0.00791	3.09453	-0.00104	2.545	-0.00855	3.29463	0.000314003		0.79546	4.26344		0.79529	-2.42
			2.096	0.000715297	3.09551	-0.00379	2.54597	-0.71736	3.29561	0.000302375		0.79644	5.60357		0.79627	-1.28
			2.09697	0.00653	3.09649	-0.000511952	2.54695	3.57266	3.29658	0.000290754		0.79741	4.31394		0.79724	-5.9
			2.09795	0.00657	3.09746	0.000574757	2.54793	0.00711	3.29756	-0.000818862		0.79839	1.70946		0.79822	-4.76
			2.09893	0.00516	3.09844	0.000564547	2.5489	0.01219	3.29854	-0.000830473		0.79937	1.73484		0.7992	-7.07
			2.0999	0.00953	3.09941	6.42078e-06	2.54988	-3.5534	3.29951	-0.00084208		0.80034	-3.49933		0.80017	-2.46
			2.10088	0.00812	3.10039	-0.0033	2.55085	2.87866	3.30049	-0.000853682		0.80132	-0.84403		0.80115	-5.93
			2.10186	0.00671	3.10137	-0.000562571	2.55183	2.16945	3.30146	-0.00416		0.80229	3.12624		0.80212	-3.63
			2.10283	-0.000483598	3.10234	0.00491	2.55281	1.46019	3.30244	-0.000876876		0.80327	3.15188		0.8031	-4.8
			2.10381	-0.00479	3.10332	0.000514804	2.55378	0.03666	3.30342	-0.00583		0.80425	7.12231		0.80408	-7.11
			2.10478	-0.00909	3.1043	0.00325	2.55476	0.04139	3.30439	-0.00255		0.80522	7.14811		0.80505	-3.66
			2.10576	0.00107	3.10527	0.00489	2.55573	-3.52453	3.30537	-0.0042		0.8062	9.80381		0.80603	-7.13
			2.10674	-0.00179	3.10625	0.00268	2.55671	5.76379	3.30635	-0.00257		0.80717	8.51489		0.807	-5.99
			2.10771	-0.00464	3.10722	0.00267	2.55769	0.76947	3.30732	-0.00148		0.80815	5.91117		0.80798	-6
			2.10869	-0.00894	3.1082	0.00376	2.55866	-1.3684	3.3083	-0.000946346		0.80913	-3.26696		0.80896	-6.01
			2.10966	-0.00312	3.10918	0.00101	2.55964	-5.64871	3.30927	-0.000408896		0.8101	-3.2407		0.80993	-4.86
			2.11064	-0.00164	3.11015	0.00264	2.56062	0.06874	3.31025	0.00123		0.81108	-3.21434		0.81091	-4.87
			2.11162	-0.00305	3.11113	0.00538	2.56159	-1.35506	3.31123	0.000665045		0.81205	2.07172		0.81188	-6.03
			2.11259	-0.00301	3.1121	0.000980514	2.56257	0.07751	3.3122	0.0034		0.81303	0.78337		0.81286	-9.51
			2.11357	-0.00442	3.11308	0.00152	2.56354	2.93835	3.31318	9.40536e-05		0.81401	0.81002		0.81384	3.19
			2.11454	-0.00293	3.11406	0.00371	2.56452	2.94265	3.31415	0.00118		0.81498	6.09638		0.81481	-0.28912
			2.11552	-0.0029	3.11503	0.00589	2.5655	1.51872	3.31513	7.11438e-05		0.81596	11.3827		0.81579	-8.39
			2.1165	-0.00141	3.11601	0.00259	2.56647	2.95117	3.31611	0.000607723		0.81694	14.0395		0.81676	-1.47
			2.11747	-0.00427	3.11698	0.00258	2.56745	2.24128	3.31708	-0.0027		0.81791	4.86235		0.81774	0.83317
			2.11845	-0.00712	3.11796	0.000929774	2.56842	-1.32512	3.31806	0.000584957		0.81889	-2.99989		0.81872	-1.49
			2.11942	-0.00419	3.11894	0.00257	2.5694	1.53555	3.31903	0.00167		0.81986	-1.65774		0.81969	-1.5
			2.1204	-0.00416	3.11991	0.00146	2.57038	-1.31681	3.32001	-0.000534699		0.82084	4.94411		0.82067	-4.98
			2.12138	-0.00123	3.12089	-0.00239	2.57135	-5.59748	3.32099	-0.00384		0.82182	3.65666		0.82164	3.1
			2.12235	-0.00119	3.12186	-0.00239	2.57233	-2.73688	3.32196	-0.00165		0.82279	3.68419		0.82262	-1.54
			2.12333	-0.00694	3.12284	0.00144	2.5733	-2.01869	3.32294	-0.00331		0.82377	-1.54778		0.8236	-6.17
			2.12431	-0.00401	3.12382	-0.000763339	2.57428	-4.15691	3.32391	0.00216		0.82474	6.36933		0.82457	1.91
			2.12528	-0.00397	3.12479	-0.000221869	2.57526	2.98834	3.32489	-0.00279		0.82572	9.02692		0.82555	1.9
			2.12626	-0.00249	3.12577	0.000867688	2.57623	2.27829	3.32587	-0.00115		0.8267	7.73988		0.82653	-0.42679
			2.12723	-0.0039	3.12675	0.00031133	2.57721	-3.43067	3.32684	-0.000612941		0.82767	-0.12157		0.8275	0.71608
			2.12821	-0.000966568	3.12772	-0.000243946	2.57818	2.28637	3.32782	-0.00392		0.82865	5.16604		0.82848	0.70388
			2.12919	-0.00382	3.1287	-0.00135	2.57916	3.7187	3.32879	-0.00283		0.82962	3.87921		0.82945	4.16
			2.13016	-0.00523	3.12967	-0.0019	2.58014	-0.56207	3.32977	0.001		0.8306	-0.03736		0.83043	1.83
			2.13114	-0.00664	3.13065	-0.000265299	2.58111	0.15606	3.33075	-0.00121		0.83158	-1.32408		0.83141	5.29
			2.13211	-0.00371	3.13163	-0.000821264	2.58209	2.3025	3.33172	-0.00286		0.83255	-2.61076		0.83238	1.81
			2.13309	0.000665129	3.1326	0.00137	2.58307	0.87834	3.3327	-0.00507		0.83353	3.992		0.83336	6.42
			2.13407	-0.000745141	3.13358	0.000811024	2.58404	-3.40241	3.33368	-0.000688952		0.83451	2.7054		0.83433	-2.84
			2.13504	-0.000708488	3.13455	0.0041	2.58502	-6.96905	3.33465	0.00259		0.83548	-3.84078		0.83531	-2.85
			2.13602	-0.00356	3.13553	0.00299	2.58599	-0.53778	3.33563	-0.00236		0.83646	-2.49754		0.83629	-6.33
			2.13699	0.0037	3.13651	0.00299	2.58697	0.1804	3.3366	-0.00456		0.83743	-5.09899		0.83726	-6.34
			2.13797	0.00084799	3.13748	0.00517	2.58795	2.3269	3.33758	-0.00293		0.83841	4.13368		0.83824	-4.04
			2.13895	-0.000562686	3.13846	-0.000868072	2.58892	0.90282	3.33856	0.00145		0.83939	-1.09756		0.83921	-6.36
			2.13992	-0.00342	3.13943	0.00132	2.5899	-2.66374	3.33953	0.000345498		0.84036	0.2457		0.84019	-4.07
			2.1409	-0.00338	3.14041	0.00296	2.59087	-2.65958	3.34051	0.00253		0.84134	-2.35575		0.84117	-5.23
			2.14187	0.00099275	3.14139	0.0035	2.59185	-0.51298	3.34148	-0.00406		0.84231	2.93219		0.84214	-7.56
			2.14285	0.00103	3.14236	-0.00144	2.59283	1.63364	3.34246	-0.00133		0.84329	0.3307		0.84312	-2.95
			2.14383	0.00251	3.14334	-0.00309	2.5938	0.9238	3.34344	-0.000242393		0.84427	4.30369		0.8441	-2.96
			2.1448	0.0011	3.14431	0.00129	2.59478	0.21389	3.34441	-0.00135		0.84524	0.38725		0.84507	-1.82
			2.14578	0.00403	3.14529	0.00238	2.59575	-0.49588	3.34539	0.00138		0.84622	-2.21433		0.84605	-4.14
			2.14676	-0.000275435	3.14627	-0.00311	2.59673	-1.2056	3.34636	0.00467		0.84719	0.44364		0.84702	1.62
			2.14773	-0.00313	3.14724	-0.000924364	2.59771	4.51181	3.34734	0.00191		0.84817	4.41647		0.848	0.45729
			2.14871	0.00124	3.14822	-0.000381449	2.59868	2.37388	3.34832	0.000258309		0.84915	3.12964		0.84898	-7.64
			2.14968	-0.000169391	3.1492	-0.00203	2.59966	-4.0487	3.34929	-0.0014		0.85012	0.52784		0.84995	0.43375
			2.15066	-0.000134265	3.15017	0.00125	2.60063	-0.47353	3.35027	0.00353		0.8511	3.18557		0.85093	1.58
			2.15164	-0.00444	3.15115	-0.000948596	2.60161	-1.18301	3.35124	0.00188		0.85207	0.58363		0.8519	2.72
			2.15261	-0.0044	3.15212	0.00014238	2.60259	-2.60663	3.35222	0.00352		0.85305	-0.7035		0.85288	2.71
			2.15359	-0.00148	3.1531	-0.00206	2.60356	-1.88778	3.3532	0.000763409		0.85403	4.58378		0.85386	-3.08
			2.15456	-0.00144	3.15408	-0.00206	2.60454	0.25942	3.35417	0.00185		0.855	-1.96313		0.85483	1.53
			2.15554	-0.0043	3.15505	-0.00207	2.60552	-1.8781	3.35515	0.00459		0.85598	-3.25056		0.85581	0.36674
			2.15652	-0.00571	3.15603	-0.00427	2.60649	-1.87316	3.35613	0.00623		0.85695	-1.90829		0.85678	4.98
			2.15749	0.00445	3.157	-0.00153	2.60747	-0.43984	3.3571	0.00293		0.85793	-7.14055		0.85776	-1.97
			2.15847	0.000142427	3.15798	-0.000990734	2.60844	-3.29124	3.35808	-0.00147		0.85891	2.09076		0.85874	1.49
			2.15944	-0.00272	3.15896	-0.000996773	2.60942	-4.00016	3.35905	0.00181		0.85988	-3.14186		0.85971	1.48
			2.16042	-0.00413	3.15993	-0.001	2.6104	-0.4243	3.36003	0.00674		0.86086	-3.11502		0.86069	4.94
			2.1614	-0.00409	3.16091	8.81099e-05	2.61137	6.72235	3.36101	0.00509		0.86184	-5.71813		0.86166	6.08
			2.16237	0.000277777	3.16188	-0.00156	2.61235	3.8713	3.36198	-0.000402564		0.86281	-7.00639		0.86264	4.92
			2.16335	-0.00258	3.16286	-0.00157	2.61332	3.87684	3.36296	-0.000409369		0.86379	0.9093		0.86362	1.44
			2.16432	-0.0011	3.16384	-0.000478188	2.6143	1.74009	3.36393	0.000681002		0.86476	-9.58358		0.86459	1.44
			2.1653	0.000377957	3.16481	0.00555	2.61528	10.3153	3.36491	0.00452		0.86574	-5.61293		0.86557	6.05
			2.16628	0.0033	3.16579	-0.00269	2.61625	7.4647	3.36589	0.00231		0.86672	-5.58705		0.86654	4.89
			2.16725	-0.001	3.16676	-0.00379	2.61723	-0.38473	3.36686	0.000662177		0.86769	-4.24644		0.86752	11.81
			2.16823	0.00337	3.16774	0.00389	2.6182	-1.80696	3.36784	-0.00264		0.86867	-1.59111		0.8685	6.03
			2.1692	0.000509777	3.16872	0.00278	2.61918	-1.80077	3.36881	0.00175		0.86964	-1.56575		0.86947	3.71
			2.17018	-0.0038	3.16969	-0.00106	2.62016	-2.50857	3.36979	0.00229		0.87062	-5.48528		0.87045	1.39
			2.17116	0.00491	3.17067	-0.00107	2.62113	-3.21625	3.37077	0.00283		0.8716	-0.20069		0.87143	6.01
			2.17213	0.00205	3.17165	1.997e-05	2.62211	-0.35322	3.37174	0.000634359		0.87257	-0.17588		0.8724	4.85
			2.17311	0.000639614	3.17262	-0.0005344	2.62308	0.36752	3.37272	-0.0065		0.87355	-0.15126		0.87338	3.68
			2.17409	0.00501	3.1736	0.00111	2.62406	-1.76811	3.37369	0.00117		0.87452	-4.07152		0.87435	2.52
			2.17506	0.0036	3.17457	-0.00274	2.62504	7.52248	3.37467	0.00117		0.8755	-6.67697		0.87533	5.99
			2.17604	-0.0036	3.17555	-0.00165	2.62601	3.9589	3.37565	0.00391		0.87648	-5.33811		0.87631	8.29
			2.17701	-0.00212	3.17653	-0.00166	2.62699	1.10953	3.37662	0.00226		0.87745	-6.62904		0.87728	-0.95485
			2.17799	0.00225	3.1775	0.00108	2.62797	-0.3115	3.3776	-0.00433		0.87843	-5.29055		0.87826	3.66
			2.17897	0.00662	3.17848	0.00217	2.62894	4.69479	3.37858	-0.00214		0.87941	-2.63726		0.87923	2.5
			2.17994	0.00231	3.17945	-0.000580126	2.62992	-0.29659	3.37955	0.000599049		0.88038	-2.61394		0.88021	4.81
			2.18092	0.000893284	3.18043	0.00106	2.63089	0.42516	3.38053	4.6425e-05		0.88136	2.66879		0.88119	2.5
			2.18189	0.000924413	3.18141	-0.00169	2.63187	1.86124	3.3815	0.00224		0.88233	-1.25296		0.88216	-4.44
			2.18287	0.00529	3.18238	-0.000600421	2.63285	-0.27325	3.38248	-0.00106		0.88331	-5.1749		0.88314	3.65
			2.18385	0.000986267	3.18336	0.00048971	2.63382	4.73369	3.38346	-0.00216		0.88429	-7.782		0.88411	3.65
			2.18482	-0.000429011	3.18433	-0.00446	2.6348	4.74186	3.38443	0.00387		0.88526	-2.50009		0.88509	5.96
			2.1858	-0.00184	3.18531	-0.00282	2.63577	-5.96173	3.38541	3.09194e-05		0.88624	-5.10764		0.88607	0.18029
			2.18677	-0.000367993	3.18629	0.00266	2.63675	-3.0968	3.38638	-0.00381		0.88721	-5.08556		0.88704	1.33
			2.18775	0.00111	3.18726	-0.000635328	2.63773	4.76716	3.38736	-0.00217		0.88819	-1.11895		0.88802	2.49
			2.18873	0.00548	3.18824	-0.000642483	2.6387	5.48995	3.38834	-0.00217		0.88917	-3.727		0.889	10.58
			2.1897	0.00262	3.18921	-0.000649699	2.63968	1.21407	3.38931	-0.000526366		0.89014	-5.0203		0.88997	2.49
			2.19068	0.00265	3.19019	-0.00175	2.64065	-5.20418	3.39029	-0.00163		0.89112	-3.68395		0.89095	1.34
			2.19165	-0.000218038	3.19117	-0.000116313	2.64163	-0.9103	3.39126	0.00112		0.89209	1.59695		0.89192	10.58
			2.19263	-0.00453	3.19214	0.00207	2.64261	3.38361	3.39224	0.00221		0.89307	-1.01168		0.8929	8.27
			2.19361	-0.00161	3.19312	0.000417822	2.64358	6.96364	3.39322	-0.00108		0.89405	-0.99065		0.89388	1.34
			2.19458	0.00132	3.1941	0.000410294	2.64456	0.54591	3.39419	0.00276		0.89502	-4.91445		0.89485	4.81
			2.19556	-0.00299	3.19507	0.00589	2.64553	-2.30101	3.39517	-0.00273		0.896	-10.1532		0.89583	-2.12
			2.19654	-7.20811e-05	3.19605	0.00314	2.64651	-0.14889	3.39614	-0.00108		0.89697	0.38661		0.8968	0.19797
			2.19751	-0.00294	3.19702	-0.000161685	2.64749	4.85984	3.39712	-0.00493		0.89795	0.40717		0.89778	-3.26
			2.19849	-0.00435	3.198	-0.000169482	2.64846	5.5839	3.3981	-0.00109		0.89893	-3.51707		0.89876	9.45
			2.19946	-0.00722	3.19898	-0.000177349	2.64944	-0.11902	3.39907	1.05925e-05		0.8999	-2.1818		0.89973	12.92
			2.20044	-0.0043	3.19995	0.00146	2.65042	-0.10882	3.40005	-0.00273		0.90088	5.72788		0.90071	5.99
			2.20142	-0.00716	3.20093	-0.000193306	2.65139	-0.8126	3.40103	-0.00109		0.90185	7.06299		0.90168	1.38
			2.20239	-0.00135	3.2019	0.000347602	2.65237	2.05433	3.402	-0.00164		0.90283	-0.80627		0.90266	8.31
			2.20337	0.000124869	3.20288	-0.00075757	2.65334	-4.36233	3.40298	0.00166		0.90381	0.52871		0.90364	1.39
			2.20434	-0.00419	3.20386	-0.00186	2.65432	-0.06687	3.40395	-0.00109		0.90478	-4.71088		0.90461	2.55
			2.20532	-0.00127	3.20483	0.00142	2.6553	-1.48441	3.40493	1.24812e-05		0.90576	-2.06111		0.90559	-0.90989
			2.2063	-0.00124	3.20581	-0.000782576	2.65627	-2.18764	3.40591	-0.000534561		0.90674	-0.72628		0.90656	3.72
			2.20727	-0.007	3.20678	-0.00354	2.65725	4.96463	3.40688	0.00276		0.90771	5.86811		0.90754	1.41
			2.20825	-0.00119	3.20776	-0.00135	2.65822	-0.73729	3.40786	0.00221		0.90869	0.62838		0.90852	9.51
			2.20922	-0.00116	3.20874	-0.000808359	2.6592	0.70209	3.40883	0.000566443		0.90966	-0.66668		0.90949	10.67
			2.2102	0.00031285	3.20971	0.000828867	2.66018	-3.57133	3.40981	0.00112		0.91064	0.66805		0.91047	0.28247
			2.21118	-0.00111	3.21069	-0.00137	2.66115	-2.84585	3.41079	0.00386		0.91162	5.94747		0.91144	-0.86423
			2.21215	0.00181	3.21166	-0.00193	2.66213	-0.69198	3.41176	2.31705e-05		0.91259	5.9673		0.91242	4.92
			2.21313	-0.0025	3.21264	-0.00249	2.6631	0.03369	3.41274	0.00112		0.91357	0.72752		0.9134	-5.47
			2.2141	-0.00248	3.21362	0.00134	2.66408	0.04535	3.41371	0.00332		0.91454	-0.56754		0.91437	-1.99
			2.21508	-0.001	3.21459	-0.000314406	2.66506	1.48541	3.41469	0.00168		0.91552	3.39702		0.91535	-0.82853
			2.21606	-0.00387	3.21557	-0.000871748	2.66603	-4.92994	3.41567	0.000582525		0.9165	6.0467		0.91633	0.33596
			2.21703	0.00483	3.21655	-0.000333187	2.66701	-4.2039	3.41664	-0.00161		0.91747	2.1219		0.9173	-1.97
			2.21801	0.00196	3.21752	-0.00363	2.66798	-1.33537	3.41762	0.00169		0.91845	0.82694		0.91828	-5.42
			2.21899	0.00054186	3.2185	-0.0031	2.66896	-2.75146	3.41859	0.000592338		0.91942	-5.72748		0.91925	0.36562
			2.21996	-0.000879523	3.21947	-0.00146	2.66994	-1.31105	3.41957	0.000595999		0.9204	-1.76287		0.92023	0.37588
			2.22094	-0.00519	3.22045	-0.00421	2.67091	-7.01176	3.42055	5.08537e-05		0.92138	-0.4279		0.92121	-1.92
			2.22191	-0.00517	3.22143	0.000716129	2.67189	3.71253	3.42152	-0.00104		0.92235	-3.03759		0.92218	3.86
			2.22289	-0.0037	3.2224	-0.00313	2.67287	1.5827	3.4225	-0.00159		0.92333	-5.64712		0.92316	-1.9
			2.22387	0.00211	3.22338	-0.00315	2.67384	-0.54714	3.42348	-0.00433		0.92431	2.26241		0.92413	5.04
			2.22484	-0.0022	3.22435	0.000136731	2.67482	-4.10519	3.42445	-0.00322		0.92528	-4.29179		0.92511	-0.7255
			2.22582	0.00216	3.22533	-0.000422596	2.67579	-0.52174	3.42543	7.30385e-05		0.92626	-4.27142		0.92609	0.44064
			2.22679	0.00652	3.22631	-0.00153	2.67677	-1.22311	3.4264	-0.00157		0.92723	4.95333		0.92706	2.76
			2.22777	0.00654	3.22728	-0.00264	2.67775	0.93222	3.42738	0.000632274		0.92821	-1.60064		0.92804	-3
			2.22875	0.00512	3.22826	9.48559e-05	2.67872	-2.62536	3.42836	0.00393		0.92919	-1.58001		0.92901	-1.84
			2.22972	0.00659	3.22923	0.00393	2.6797	4.52905	3.42933	0.000643295		0.93016	1.07052		0.92999	6.26
			2.2307	0.000827372	3.23021	0.00172	2.68067	-0.45664	3.43031	-0.00155		0.93114	-1.53845		0.93097	3.96
			2.23167	0.0023	3.23119	6.24852e-05	2.68165	-1.15753	3.43128	0.0012		0.93211	5.057		0.93194	-2.96
			2.23265	0.000873013	3.23216	0.00334	2.68263	0.28417	3.43226	-0.000984689		0.93309	6.39296		0.93292	-7.57
			2.23363	0.000895636	3.23314	-0.000508536	2.6836	1.72596	3.43324	-0.000429286		0.93407	-0.16036		0.9339	-4.09
			2.2346	0.000918128	3.23411	0.00113	2.68458	-1.83114	3.43421	0.00342		0.93504	1.17586		0.93487	-2.92
			2.23558	0.00673	3.23509	0.00221	2.68555	1.75325	3.43519	0.00123		0.93602	3.8271		0.93585	0.55654
			2.23655	0.00386	3.23607	0.0022	2.68653	0.33875	3.43616	-0.0026		0.93699	6.47849		0.93682	-2.9
			2.23753	0.000984814	3.23704	0.00274	2.68751	-0.36146	3.43714	-0.000401674		0.93797	-0.07428		0.9378	-2.89
			2.23851	-0.00189	3.23802	-0.00221	2.68848	-3.20397	3.43812	0.0018		0.93895	3.8923		0.93877	-7.49
			2.23948	0.00103	3.239	0.00162	2.68946	1.80902	3.43909	0.00236		0.93992	5.22924		0.93975	0.6039
			2.24046	0.0025	3.23997	0.00161	2.69043	1.82322	3.44007	-0.00422		0.9409	-2.63797		0.94073	-1.7
			2.24144	0.00107	3.24095	-5.10294e-05	2.69141	2.55162	3.44104	-0.00147		0.94187	0.01418		0.9417	-6.3
			2.24241	-0.0018	3.24192	-0.000611847	2.69239	3.28012	3.44202	-0.00146		0.94285	-1.27821		0.94268	-2.83
			2.24339	0.00111	3.2429	-0.00172	2.69336	-0.99018	3.443	-0.002		0.94383	0.05937		0.94366	-0.50399
			2.24436	0.00114	3.24388	0.000462263	2.69434	1.16683	3.44397	-0.00254		0.9448	2.71202		0.94463	1.82
			2.24534	-0.000289292	3.24485	0.0021	2.69532	1.18154	3.44495	0.000211205		0.94578	-2.52455		0.94561	-2.79
			2.24632	0.00118	3.24583	-0.00285	2.69629	6.90945	3.44593	-0.00143		0.94675	-2.50135		0.94658	-0.4691
			2.24729	-0.000247719	3.2468	-0.000123211	2.69727	4.06777	3.4469	0.00133		0.94773	-2.47796		0.94756	-1.61
			2.24827	0.00411	3.24778	-0.00123	2.69824	-0.20191	3.44788	0.00463		0.94871	1.49031		0.94854	-3.91
			2.24924	0.00413	3.24876	0.0015	2.69922	4.09791	3.44885	0.00024854		0.94968	0.19917		0.94951	-7.37
			2.25022	-0.000186458	3.24973	-0.00181	2.7002	6.96973	3.44983	-0.000838606		0.95066	0.22312		0.95049	-5.05
			2.2512	-0.000166338	3.25071	-0.00237	2.70117	4.84265	3.45081	0.00246		0.95164	2.87708		0.95146	-6.19
			2.25217	-0.000146372	3.25168	0.00201	2.70215	3.42977	3.45178	0.00138		0.95261	5.53123		0.95244	-6.18
			2.25315	0.00132	3.25266	0.00145	2.70312	7.01597	3.45276	0.00248		0.95359	2.92599		0.95342	-2.7
			2.25412	0.00423	3.25364	0.00308	2.7041	4.88917	3.45373	0.00688		0.95456	6.89546		0.95439	0.77579
			2.2551	-8.74185e-05	3.25461	0.00142	2.70508	9.90375	3.45471	0.00251		0.95554	1.66083		0.95537	0.78661
			2.25608	0.00138	3.25559	-0.000237234	2.70605	3.49232	3.45569	0.000870941		0.95652	0.37113		0.95634	-0.35767
			2.25705	-4.89304e-05	3.25656	-0.000799327	2.70703	3.50816	3.45666	0.00198		0.95749	-3.54817		0.95732	-0.34705
			2.25803	0.00142	3.25754	0.00303	2.708	-0.76073	3.45764	-0.000203193		0.95847	-0.89274		0.9583	-0.33655
			2.259	-0.00435	3.25852	0.00192	2.70898	2.11185	3.45861	0.000905553		0.95944	1.7629		0.95927	1.98
			2.25998	0.00145	3.25949	-0.000839119	2.70996	-2.15692	3.45959	-0.000728496		0.96042	5.73367		0.96025	1.99
			2.26096	2.5988e-05	3.26047	0.000245445	2.71093	0.00157	3.46057	0.00148		0.9614	4.44506		0.96123	0.84929
			2.26193	-0.0014	3.26145	-0.00031708	2.71191	0.0177	3.46154	0.00149		0.96237	3.15668		0.9622	-4.92
			2.26291	0.00295	3.26242	0.00132	2.71288	2.17628	3.46252	0.0015		0.96335	4.49832		0.96318	-1.44
			2.26389	0.00153	3.2634	0.000753606	2.71386	-2.80642	3.46349	0.00261		0.96432	4.52529		0.96415	-3.74
			2.26486	0.00154	3.26437	0.000190815	2.71484	-3.50438	3.46447	-0.00121		0.9653	7.18229		0.96513	-8.35
			2.26584	0.000115541	3.26535	0.00127	2.71581	-0.63162	3.46545	-0.00394		0.96628	5.89482		0.96611	0.89822
			2.26681	0.000132877	3.26633	0.00291	2.71679	0.81295	3.46642	-0.00283		0.96725	7.23738		0.96708	6.68
			2.26779	0.00594	3.2673	-0.00424	2.71777	-3.45556	3.4674	0.000471403		0.96823	3.32056		0.96806	3.23
			2.26877	-0.00128	3.26828	-0.00426	2.71874	-4.15337	3.46838	-0.00281		0.96921	-0.59603		0.96903	0.92599
			2.26974	-0.00126	3.26925	0.000669481	2.71972	-2.70878	3.46935	0.00269		0.97018	2.0621		0.97001	2.09
			2.27072	-0.00414	3.27023	-0.000442868	2.72069	-4.83489	3.47033	0.00161		0.97116	-0.53915		0.97099	-0.21121
			2.27169	0.000216494	3.27121	0.00229	2.72167	-3.39041	3.4713	-2.0442e-05		0.97213	-1.82529		0.97196	3.26
			2.27267	-0.00555	3.27218	-0.00157	2.72265	-4.80235	3.47228	-5.92555e-06		0.97311	3.46329		0.97294	3.27
			2.27365	-0.00264	3.27316	-0.00488	2.72362	-3.3579	3.47326	8.77949e-06		0.97409	-3.08202		0.97391	4.44
			2.27462	-0.00263	3.27413	-0.00379	2.7246	-1.91337	3.47423	-0.000525328		0.97506	0.89209		0.97489	0.97763
			2.2756	0.000279506	3.27511	-0.000516061	2.72557	-0.46897	3.47521	-0.00216		0.97604	2.2366		0.97587	6.76
			2.27657	-0.00115	3.27609	-0.00108	2.72655	-1.16689	3.47618	0.00225		0.97701	-0.36339		0.97684	4.46
			2.27755	0.000309655	3.27706	-0.00274	2.72753	-2.57894	3.47716	0.00391		0.97799	-0.33337		0.97782	-1.31
			2.27853	0.00466	3.27804	-0.0066	2.7285	1.72188	3.47814	-0.00101		0.97897	6.27134		0.97879	-1.3
			2.2795	0.00757	3.27901	-0.00222	2.72948	-1.83263	3.47911	-0.000448097		0.97994	3.67196		0.97977	3.33
			2.28048	-0.01266	3.27999	-0.00279	2.73045	-0.38838	3.48009	0.00176		0.98092	1.07276		0.98075	-1.29
			2.28145	-0.02567	3.28097	-0.00116	2.73143	2.48423	3.48106	0.00233		0.98189	3.73336		0.98172	-4.75
			2.28243	-0.0271	3.28194	0.00157	2.73241	6.07081	3.48204	0.00234		0.98287	6.39415		0.9827	-5.89
			2.28341	-0.02564	3.28292	0.00211	2.73338	-0.34046	3.48302	-0.00203		0.98385	3.79551		0.98367	-2.42
			2.28438	-0.02996	3.2839	-0.0012	2.73436	-0.32458	3.48399	0.000182625		0.98482	6.45666		0.98465	-4.73
			2.28536	-0.02706	3.28487	-0.00232	2.73533	0.40546	3.48497	0.00074749		0.9858	2.54347		0.98563	-0.09853
			2.28634	-0.02994	3.28585	-0.00123	2.73631	-3.86356	3.48594	0.000764523		0.98677	-1.36954		0.9866	3.37
			2.28731	-0.02559	3.28682	-0.000152355	2.73729	0.43697	3.48692	0.00298		0.98775	2.607		0.98758	5.69
			2.28829	-0.02557	3.2878	-0.00291	2.73826	-3.11806	3.4879	0.00299		0.98873	6.58371		0.98856	1.07
			2.28926	-0.02846	3.28878	-0.00403	2.73924	-3.10245	3.48887	0.00246		0.9897	3.98606		0.98953	-3.54
			2.29024	-0.02411	3.28975	-0.00185	2.74022	-0.94451	3.48985	0.00632		0.99068	-5.18585		0.99051	-3.54
			2.29122	-0.02265	3.29073	0.00308	2.74119	-7.35612	3.49083	0.0036		0.99165	0.10608		0.99148	-2.38
			2.29219	-0.02987	3.2917	0.000315893	2.74217	-3.77011	3.4918	0.00252		0.99263	1.45353		0.99246	-4.68
			2.29317	-0.02841	3.29268	-0.00135	2.74314	3.38654	3.49278	0.000888296		0.99361	2.80111		0.99344	-0.0569
			2.29414	-0.02406	3.29366	-0.000265891	2.74412	1.25941	3.49375	0.002		0.99458	5.4637		0.99441	-2.36
			2.29512	-0.0255	3.29463	0.00301	2.7451	-0.86778	3.49473	0.00202		0.99556	1.55191		0.99539	-1.2
			2.2961	-0.02983	3.29561	0.00135	2.74607	-3.70915	3.49571	-0.0018		0.99654	2.89981		0.99636	-4.67
			2.29707	-0.02692	3.29658	0.000233487	2.74705	1.30482	3.49668	0.00261		0.99751	-2.3267		0.99734	-4.66
			2.29805	-0.02981	3.29756	-0.00637	2.74802	2.7481	3.49766	-0.00121		0.99849	0.33628		0.99832	-5.82
			2.29902	-0.0298	3.29854	-0.00364	2.749	0.62062	3.49863	-9.6914e-05		0.99946	4.31424		0.99929	-6.97
			2.3	-0.03268	3.29951	-0.00201	2.74998	-10.0765	3.49961	-0.00172
			2.30098	-0.03123	3.30049	0.00181	2.75095	-13.6324	3.50059	-0.000607654
			2.30195	-0.01965	3.30146	0.00234	2.75193	-15.76	3.50156	-0.00114
			2.30293	-0.02542	3.30244	-0.00316	2.7529	-16.4596	3.50254	-1.99565e-05
			2.3039	-0.02976	3.30342	0.00231	2.75388	-10.7321	3.50351	0.000548546
			2.30488	-0.02396	3.30439	0.00339	2.75486	-10.0036	3.50449	-0.00163
			2.30586	-0.0254	3.30537	8.20989e-05	2.75583	-13.5598	3.50547	3.88359e-05
			2.30683	-0.0254	3.30635	-0.00268	2.75681	-14.9738	3.50644	5.86154e-05
			2.30781	-0.02973	3.30732	0.00115	2.75778	-13.5314	3.50742	-0.00212
			2.30879	-0.02683	3.3083	0.00223	2.75876	-15.6596	3.50839	-0.00155
			2.30976	-0.02683	3.30927	0.00331	2.75974	-14.9315	3.50937	0.00122
			2.31074	-0.02682	3.31025	-3.00683e-06	2.76071	-15.6317	3.51035	0.00178
			2.31171	-0.02826	3.31123	-0.00167	2.76169	-12.0473	3.51132	0.000158694
			2.31269	-0.00512	3.3122	-0.00114	2.76267	-17.0325	3.5123	0.00182
			2.31367	0.0079	3.31318	-0.00115	2.76364	-17.0189	3.51328	0.00514
			2.31464	0.000677125	3.31415	0.000476716	2.76462	-14.8629	3.51425	0.00351
			2.31562	0.00213	3.31513	0.00265	2.76559	-15.5636	3.51523	0.000239937
			2.31659	-0.000762203	3.31611	-0.000654427	2.76657	-14.8362	3.5162	0.00191
			2.31757	-0.0051	3.31708	0.00262	2.76755	-10.5383	3.51718	0.00193
			2.31855	-0.00365	3.31806	0.00425	2.76852	-11.2392	3.51816	0.00195
			2.31952	0.000691065	3.31903	-0.00125	2.7695	-12.6544	3.51913	0.000870913
			2.3205	-0.0022	3.32001	-0.00182	2.77047	-11.2133	3.52011	0.00199
			2.32147	-0.00364	3.32099	-0.00348	2.77145	-10.4864	3.52108	-0.00128
			2.32245	-0.0022	3.32196	-0.00405	2.77243	-14.0443	3.52206	-0.00346
			2.32343	-0.00364	3.32294	-0.000773595	2.7734	-13.3176	3.52304	-0.00179
			2.3244	-0.00798	3.32391	-0.00244	2.77438	-10.4487	3.52401	0.000973883
			2.32538	-0.00654	3.32489	-0.00245	2.77535	-11.1504	3.52499	-0.00175
			2.32635	-0.00509	3.32587	-0.00357	2.77633	-9.70994	3.52596	0.00156
			2.32733	-0.0022	3.32684	-0.00139	2.77731	-8.98361	3.52694	-0.00116
			2.32831	0.000692401	3.32782	-0.00196	2.77828	-11.8281	3.52792	-0.00169
			2.32928	0.00214	3.32879	0.000771176	2.77926	-15.3868	3.52889	-0.00441
			2.33026	-0.0051	3.32977	-0.000342558	2.78023	-16.0892	3.52987	-0.00494
			2.33124	-0.00655	3.33075	-0.000908242	2.78121	-13.9352	3.53084	-0.00108
			2.33221	-0.00221	3.33172	0.00182	2.78219	-8.21062	3.53182	0.00224
			2.33319	-0.00511	3.3327	0.004	2.78316	-13.1981	3.5328	0.00171
			2.33416	-0.0007701	3.33368	-0.0026	2.78414	-15.3291	3.53377	-0.00102
			2.33514	0.00356	3.33465	-0.00042539	2.78512	0.39275	3.53475	-0.00154
			2.33612	0.00356	3.33563	0.0012	2.78609	0.40379	3.53573	-0.00262
			2.33709	0.000662474	3.3366	0.000638944	2.78707	-1.0135	3.5367	-0.000955484
			2.33807	-0.000788758	3.33758	-0.00102	2.78804	-3.85921	3.53768	0.000161612
			2.33904	-0.00803	3.33856	-0.00214	2.78902	-3.13445	3.53865	-0.00311
			2.34002	-0.00369	3.33953	0.00279	2.79	-0.98152	3.53963	-0.00419
			2.341	-0.000806701	3.34051	0.00112	2.79097	-4.54181	3.54061	-0.000326535
			2.34197	-0.0066	3.34148	-0.000538271	2.79195	-4.53153	3.54158	0.00189
			2.34295	-0.00516	3.34246	0.000542966	2.79292	-2.37898	3.54256	0.00246
			2.34392	-0.00227	3.34344	0.00108	2.7939	-3.79715	3.54353	0.00193
			2.3449	-0.00228	3.34441	0.00106	2.79488	1.92575	3.54451	0.0014
			2.34588	0.00205	3.34539	0.00434	2.79585	-0.92096	3.54549	0.00361
			2.34685	0.00204	3.34636	-0.00171	2.79683	-1.6254	3.54646	-0.000209083
			2.34783	-0.000861356	3.34734	-0.00228	2.7978	-1.61586	3.54744	-0.00238
			2.3488	-0.00232	3.34832	0.000450664	2.79878	-3.74883	3.54841	-0.000170707
			2.34978	-0.00377	3.34929	0.000984693	2.79976	-6.59601	3.54939	-0.00235
			2.35076	0.000555978	3.35027	-0.00177	2.80073	-4.44451	3.55037	-0.000132774
			2.35173	0.000545753	3.35124	-0.00343	2.80171	-3.00712	3.55134	-0.000662982
			2.35271	-0.0038	3.35222	-0.000705446	2.80268	-1.56983	3.55232	-9.53131e-05
			2.35369	-0.000921675	3.3532	-0.00182	2.80366	-2.27515	3.55329	0.00102
			2.35466	-0.000932868	3.35417	-0.00403	2.80464	-1.55216	3.55427	0.000489645
			2.35564	0.00484	3.35515	-0.0013	2.80561	-0.11527	3.55525	-4.00745e-05
			2.35661	0.00772	3.35613	0.00637	2.80659	5.60634	3.55622	-0.00167
			2.35759	0.00337	3.3571	0.00471	2.80756	2.04426	3.5572	-0.0033
			2.35857	0.0077	3.35808	-0.00298	2.80854	3.481	3.55818	1.39314e-05
			2.35954	0.00768	3.35905	-0.0041	2.80952	-0.79544	3.55915	-0.00271
			2.36052	0.00189	3.36003	0.00193	2.81049	2.78344	3.56013	-0.000499798
			2.36149	0.00187	3.36101	-0.000829956	2.81147	2.07756	3.5611	0.00116
			2.36247	0.000412648	3.36198	-0.00523	2.81245	-0.7708	3.56208	0.00338
			2.36345	0.000398765	3.36296	0.000790199	2.81342	4.23619	3.56306	0.00339
			2.36442	0.00183	3.36393	-0.000868449	2.8144	2.1018	3.56403	0.00506
			2.3654	0.00182	3.36491	0.00186	2.81537	4.25216	3.56501	0.00123
			2.36637	-0.00254	3.36589	0.0024	2.81635	0.68936	3.56598	0.00069921
			2.36735	-0.00544	3.36686	0.00129	2.81733	4.26791	3.56696	0.000167618
			2.36833	-0.00112	3.36784	0.00128	2.8183	-0.7232	3.56794	0.000731846
			2.3693	-0.00114	3.36881	0.00346	2.81928	0.71274	3.56891	0.000199888
			2.37028	0.000293589	3.36979	0.0018	2.82025	-0.70777	3.56989	-0.00253
			2.37125	-0.00117	3.37077	0.00289	2.82123	1.44226	3.57086	0.000779398
			2.37223	-0.00118	3.37174	-0.00151	2.82221	2.16395	3.57184	0.000794857
			2.37321	-0.00265	3.37272	0.00232	2.82318	2.17149	3.57282	-0.00358
			2.37418	-0.00267	3.37369	0.00505	2.82416	0.75069	3.57379	-0.00247
			2.37516	0.00021011	3.37467	0.0012	2.82513	0.75814	3.57477	-0.00135
			2.37614	0.00308	3.37565	0.00338	2.82611	0.05144	3.57574	-0.00134
			2.37711	-0.00127	3.37662	0.00447	2.82709	-2.7977	3.57672	-0.00352
			2.37809	0.0045	3.3776	0.00556	2.82806	5.06502	3.5777	-0.00405
			2.37906	-0.00131	3.37858	0.000612795	2.82904	2.21579	3.57867	-0.0013
			2.38004	-0.00567	3.37955	5.46268e-05	2.83002	0.08063	3.57965	0.000910864
			2.38102	0.00155	3.38053	0.00169	2.83099	0.08782	3.58063	0.00257
			2.38199	0.00297	3.3815	0.00498	2.83197	0.09497	3.5816	-0.00181
			2.38297	6.28452e-05	3.38248	0.00332	2.83294	3.67278	3.58258	-0.00014638
			2.38394	-0.00285	3.38346	0.00112	2.83392	2.96564	3.58355	-0.00233
			2.38492	-0.00287	3.38443	0.00111	2.8349	-0.59793	3.58453	-0.000670076
			2.3859	-0.00434	3.38541	-0.000544329	2.83587	0.83725	3.58551	0.000440207
			2.38687	-1.67709e-05	3.38638	0.00054619	2.83685	2.9866	3.58648	0.00155
			2.38785	0.00141	3.38736	-1.0048e-05	2.83782	1.5653	3.58746	-0.00173
			2.38882	-0.0015	3.38834	-1.70448e-05	2.8388	-0.57025	3.58843	-0.00172
			2.3898	-0.00297	3.38931	0.00327	2.83978	6.57787	3.58941	-6.2181e-05
			2.39078	-0.00155	3.39029	0.000518686	2.84075	2.29983	3.59039	-0.000600171
			2.39175	-0.00591	3.39126	-0.00113	2.84173	0.16415	3.59136	-0.00114
			2.39273	-0.00448	3.39224	-4.26193e-05	2.8427	1.59913	3.59234	-0.00387
			2.3937	0.00128	3.39322	0.0016	2.84368	0.17745	3.59331	-0.00112
			2.39468	-0.00163	3.39419	0.00488	2.84466	0.18402	3.59429	-0.000558779
			2.39566	-0.0031	3.39517	0.00159	2.84563	0.90463	3.59527	-0.0011
			2.39663	-0.00602	3.39614	-0.00116	2.84661	1.62529	3.59624	0.0033
			2.39761	-0.00749	3.39712	0.00047981	2.84758	0.20339	3.59722	0.00166
			2.39859	-0.00606	3.3981	0.00212	2.84856	-4.07507	3.59819	2.72839e-05
			2.39956	-0.00464	3.39907	0.000470841	2.84954	0.21601	3.59917	-0.00216
			2.40054	-0.00322	3.40005	-0.00173	2.85051	-5.49078	3.60015	4.41548e-05
			2.40151	-0.000346733	3.40103	-0.00228	2.85149	-5.48463	3.60112	0.0017
			2.40249	-0.000370238	3.402	-0.00228	2.85247	-4.05035	3.6021	-0.00268
			2.40347	-0.000393893	3.40298	-0.000642302	2.85344	-6.18664	3.60308	-0.00048166
			2.40444	0.00103	3.40395	-0.000645512	2.85442	-1.1818	3.60405	7.44956e-05
			2.40542	-0.00189	3.40493	0.00155	2.85539	-1.89013	3.60503	-0.00211
			2.40639	-0.0048	3.40591	-0.0012	2.85637	-1.17012	3.606	-0.0032
			2.40737	0.000956146	3.40688	-0.0023	2.85735	-3.30679	3.60698	-0.00155
			2.40835	-0.000514139	3.40786	-0.00285	2.85832	-1.87292	3.60796	0.000100204
			2.40932	-0.00343	3.40883	-0.00285	2.8593	-4.72382	3.60893	-0.000991105
			2.4103	-0.00346	3.40981	0.000438009	2.86027	0.28062	3.60991	-0.00428
			2.41127	-0.00493	3.41079	0.00428	2.86125	-1.1421	3.61088	-0.00372
			2.41225	-0.000612202	3.41176	0.000982995	2.86223	0.29151	3.61186	-0.000427811
			2.41323	0.000809097	3.41274	0.00208	2.8632	3.86757	3.61284	0.000125691
			2.4142	0.000784342	3.41371	0.00318	2.86418	1.73046	3.61381	0.000129894
			2.41518	0.000759542	3.41469	0.00098017	2.86515	-1.1208	3.61479	-0.00426
			2.41615	-0.00216	3.41567	0.000979678	2.86613	3.88328	3.61576	-0.0037
			2.41713	0.00216	3.41664	0.00043141	2.86711	4.60251	3.61674	0.00124
			2.41811	-0.000761031	3.41762	-0.00121	2.86808	4.60759	3.61772	-0.00315
			2.41908	0.005	3.41859	-0.00231	2.86906	0.32781	3.61869	-0.000950561
			2.42006	0.00208	3.41957	0.00317	2.87003	1.76108	3.61967	0.00125
			2.42104	0.00206	3.42055	0.000980546	2.87101	-0.3764	3.62064	-0.00259
			2.42201	0.00203	3.42152	0.000981377	2.87199	6.76976	3.62162	0.00125
			2.42299	0.00345	3.4225	0.000982426	2.87296	1.06147	3.6226	0.000154337
			2.42396	0.00487	3.42348	0.00263	2.87394	-1.07608	3.62357	0.000155578
			2.42494	0.00196	3.42445	0.00153	2.87492	0.35682	3.62455	0.0029
			2.42592	0.00193	3.42543	-0.000110143	2.87589	-0.35263	3.62553	0.000706184
			2.42689	0.000461884	3.4264	-0.00121	2.87687	3.93675	3.6265	-0.000391449
			2.42787	0.000437341	3.42738	0.00209	2.87784	-0.34352	3.62748	0.000157629
			2.42884	0.000412874	3.42836	0.00319	2.87882	-6.76625	3.62845	-0.00259
			2.42982	-0.0025	3.42933	0.00429	2.8798	-2.47704	3.62943	0.000156917
			2.4308	0.000364201	3.43031	0.0021	2.88077	-3.1868	3.63041	-0.000940872
			2.43177	0.00323	3.43128	0.00484	2.88175	-2.46841	3.63138	-0.00423
			2.43275	0.0061	3.43226	0.00594	2.88272	-6.03479	3.63236	-0.00149
			2.43372	0.00463	3.43324	0.00156	2.8837	-6.03063	3.63333	-0.00314
			2.4347	0.00461	3.43421	0.000463293	2.88468	-1.02762	3.63431	-0.0015
			2.43568	0.00458	3.43519	0.00595	2.88565	-1.73778	3.63529	-0.00205
			2.43665	0.00456	3.43616	0.00541	2.88663	-1.7338	3.63626	0.00124
			2.43763	0.00454	3.43714	0.00212	2.8876	-4.58637	3.63724	-0.000406357
			2.4386	0.00451	3.43812	0.00322	2.88858	-3.86839	3.63821	0.00124
			2.43958	0.00594	3.43909	-0.000614486	2.88956	-1.00797	3.63919	-0.000412719
			2.44056	0.00591	3.44007	0.00433	2.89053	2.56641	3.64017	0.00123
			2.44153	0.00444	3.44104	0.00104	2.89151	3.28424	3.64114	0.00123
			2.44251	0.00153	3.44202	0.00105	2.89248	3.28793	3.64212	-0.000972296
			2.44349	0.00874	3.443	0.000502605	2.89346	-4.56383	3.64309	-0.00207
			2.44446	0.00582	3.44397	0.00215	2.89444	2.58108	3.64407	-0.00153
			2.44544	0.01158	3.44495	0.00106	2.89541	6.15525	3.64505	-0.000986266
			2.44641	0.00578	3.44593	0.00162	2.89639	2.58818	3.64602	-0.00154
			2.44739	-2.90315e-05	3.4469	-0.00387	2.89737	0.44929	3.647	-0.00264
			2.44837	0.00284	3.44788	-0.00276	2.89834	-0.26134	3.64797	-0.0032
			2.44934	-0.00152	3.44885	0.00108	2.89932	0.4562	3.64895	-0.00265
			2.45032	0.00135	3.44983	-0.00165	2.90029	0.45961	3.64993	-0.00266
			2.45129	-0.000115167	3.45081	-0.000551135	2.90127	4.74779	3.6509	-0.00267
			2.45227	0.00276	3.45178	-0.00219	2.90225	3.32285	3.65188	0.00172
			2.45325	0.00418	3.45276	0.000558891	2.90322	1.18378	3.65286	-0.00158
			2.45422	0.00127	3.45373	0.00111	2.9042	6.90018	3.65383	-0.00159
			2.4552	-0.00454	3.45471	0.000571202	2.90517	8.33166	3.65481	-0.00379
			2.45617	-0.00311	3.45569	-0.00272	2.90615	6.90671	3.65578	-0.00325
			2.45715	-0.00602	3.45666	-0.00216	2.90713	2.62514	3.65676	-0.00106
			2.45813	-0.00315	3.45764	-0.0016	2.9081	0.48593	3.65774	-0.000524841
			2.4591	-0.000280244	3.45861	0.00114	2.90908	3.3456	3.65871	-0.00218
			2.46008	-0.00319	3.45959	0.000602907	2.91005	4.06293	3.65969	-0.00438
			2.46105	-0.000320092	3.46057	-0.00268	2.91103	1.92362	3.66066	-0.00329
			2.46203	0.00111	3.46154	0.00116	2.91201	1.21248	3.66164	-0.00275
			2.46301	0.00109	3.46252	0.00172	2.91298	0.50139	3.66262	-0.00112
			2.46398	-0.000378824	3.46349	0.000628847	2.91396	0.50435	3.66359	-0.00167
			2.46496	0.00394	3.46447	-0.00101	2.91493	0.50727	3.66457	-0.000586963
			2.46594	0.00103	3.46545	9.28856e-05	2.91591	-1.63227	3.66554	0.000501416
			2.46691	-0.00188	3.46642	0.00339	2.91689	-2.34357	3.66652	-0.00115
			2.46789	0.000990789	3.4674	-0.00044309	2.91786	-3.76912	3.6675	-0.00281
			2.46886	0.000972031	3.46838	-0.000436599	2.91884	1.94666	3.66847	-7.74249e-05
			2.46984	0.000953407	3.46935	0.000667872	2.91982	-0.19312	3.66945	-0.00338
			2.47082	0.000934916	3.47033	0.000125315	2.92079	0.52353	3.67042	-0.00394
			2.47179	0.00526	3.4713	0.000680724	2.92177	-0.9022	3.6714	0.00154
			2.47277	0.00235	3.47228	0.000138095	2.92274	-0.1857	3.67238	0.00262
			2.47374	-0.000565772	3.47326	0.000693419	2.92372	-4.46817	3.67335	0.000966973
			2.47472	-0.000583745	3.47423	0.000150692	2.9247	1.24707	3.67433	-0.000689913
			2.4757	-0.000601592	3.47521	0.000156908	2.92567	-1.60727	3.67531	0.000945096
			2.47667	-0.00496	3.47618	-0.00258	2.92665	-3.03339	3.67628	0.000934006
			2.47765	-0.000636918	3.47716	0.00127	2.92762	2.6816	3.67726	-0.000174175
			2.47862	0.00513	3.47814	0.000724146	2.9286	1.9694	3.67823	0.00036356
			2.4796	-0.00356	3.47911	-0.00366	2.92958	4.1136	3.67921	-0.00129
			2.48058	0.000756993	3.48009	-0.00311	2.93055	-0.16948	3.68019	0.000888804
			2.48155	0.00363	3.48106	-0.00255	2.93153	-0.16787	3.68116	0.000329327
			2.48253	-0.00217	3.48204	-0.002	2.9325	-0.16635	3.68214	0.000317794
			2.4835	-0.00363	3.48302	-0.00199	2.93348	1.26326	3.68311	-0.00024279
			2.48448	-0.0022	3.48399	-0.00363	2.93446	-0.87774	3.68409	0.00359
			2.48546	0.00212	3.48497	0.00021456	2.93543	1.26576	3.68507	0.00138
			2.48643	0.0021	3.48594	0.00241	2.93641	-2.30376	3.68604	0.00411
			2.48741	0.000639459	3.48692	-0.00252	2.93738	-1.58869	3.68702	0.000259512
			2.48838	-0.000822894	3.4879	-0.000319237	2.93836	0.55456	3.68799	0.000795778
			2.48936	0.0035	3.48887	-0.00251	2.93934	5.55419	3.68897	0.00298
			2.49034	0.00348	3.48985	0.00134	2.94031	-0.8723	3.68995	0.00571
			2.49131	0.00491	3.49083	0.00299	2.94129	0.55638	3.69092	0.00186
			2.49229	-0.00378	3.4918	-0.000848843	2.94227	-0.15737	3.6919	0.000200787
			2.49327	-0.00669	3.49278	-0.000296609	2.94324	-4.44196	3.69287	0.000737051
			2.49424	-0.00236	3.49375	0.000256471	2.94422	-2.29947	3.69385	0.00127
			2.49522	-0.000934504	3.49473	-0.00303	2.94519	0.55697	3.69483	0.00181
			2.49619	-0.0024	3.49571	-0.000284852	2.94617	1.98507	3.6958	0.00125
			2.49717	-0.0053	3.49668	0.000816736	2.94715	-0.15768	3.69678	0.00179
			2.49815	-0.00243	3.49766	-0.00467	2.94812	-4.44297	3.69776	-0.000418322
			2.49912	0.000449807	3.49863	-0.00412	2.9491	-3.01531	3.69873	0.000119096
			2.5001	-0.00246	3.49961	-0.00466	2.95007	1.2686	3.69971	0.00175
			2.50107	-0.00247	3.50059	0.00138	2.95105	-4.44535	3.70068	0.00229
			2.50205	-0.00249	3.50156	-0.000265982	2.95203	-2.30406	3.70166	0.00173
			2.50303	0.00184	3.50254	-0.0052	2.953	-4.44772	3.70264	0.00172
			2.504	-0.00107	3.50351	-0.000809175	2.95398	-7.30564	3.70361	0.00116
			2.50498	-0.00398	3.50449	-0.00191	2.95495	-4.45072	3.70459	-0.0016
			2.50595	0.00179	3.50547	-0.00135	2.95593	-1.59597	3.70556	0.000587372
			2.50693	-0.00401	3.50644	-0.00355	2.95691	-0.16957	3.70654	0.000576219
			2.50791	0.0061	3.50742	-0.00135	2.95788	-0.17164	3.70752	0.00276
			2.50888	0.00175	3.50839	-0.000252613	2.95886	-1.60216	3.70849	0.00275
			2.50986	0.000287667	3.50937	0.000297491	2.95983	1.25195	3.70947	0.00109
			2.51083	0.000273486	3.51035	-0.00245	2.96081	0.53531	3.71044	0.00383
			2.51181	-0.00553	3.51132	-0.00135	2.96179	-0.8956	3.71142	0.00272
			2.51279	-0.00843	3.5123	-0.00354	2.96276	0.52974	3.7124	0.00216
			2.51376	-0.00266	3.51328	0.00029982	2.96374	-3.75808	3.71337	-0.00224
			2.51474	0.000217722	3.51425	-0.00299	2.96472	0.52354	3.71435	-0.00225
			2.51572	-0.00558	3.51523	0.000299716	2.96569	3.3767	3.71532	-0.000617707
			2.51669	-0.00415	3.5162	-0.000797655	2.96667	-1.62569	3.7163	0.00046895
			2.51767	-0.00127	3.51718	-0.0019	2.96764	1.22715	3.71728	0.0021
			2.51864	-0.00996	3.51816	-0.00354	2.96862	-3.06135	3.71825	-0.0012
			2.51962	-0.00708	3.51913	-0.000800059	2.9696	-1.63712	3.71923	-0.00176
			2.5206	0.00158	3.52011	-0.00135	2.97057	-3.78363	3.72021	-0.000119466
			2.52157	-0.00421	3.52108	-0.000254737	2.97155	-0.93131	3.72118	0.00206
			2.52255	0.000111167	3.52206	-0.0019	2.97252	1.92077	3.72216	-0.000688072
			2.52352	0.00444	3.52304	-0.000806276	2.9735	4.77269	3.72313	-0.000697716
			2.5245	8.57004e-05	3.52401	0.000837633	2.97448	8.33857	3.72411	0.000389748
			2.52548	0.00586	3.52499	-0.00465	2.97545	5.47719	3.72509	-0.00127
			2.52645	0.00295	3.52596	-0.00136	2.97643	-0.24084	3.72606	0.000920011
			2.52743	0.00583	3.52694	-0.00191	2.9774	9.03768	3.72704	0.000910814
			2.5284	0.00293	3.52792	-0.000270865	2.97838	12.6029	3.72801	0.00145
			2.52938	0.00581	3.52889	0.00137	2.97936	6.17027	3.72899	0.000892776
			2.53036	-0.00288	3.52987	-0.00576	2.98033	1.87993	3.72997	0.00253
			2.53133	-0.00145	3.53084	0.000268048	2.98131	-0.98237	3.73094	0.00417
			2.53231	0.00433	3.53182	-0.00742	2.98228	-1.70253	3.73192	0.00306
			2.53328	0.00142	3.5328	-0.00139	2.98326	1.86204	3.73289	0.0025
			2.53426	0.00431	3.53377	-0.00194	2.98424	2.56984	3.73387	0.00304
			2.53524	0.00863	3.53475	0.000251719	2.98521	-1.72143	3.73485	0.00194
			2.53621	0.00139	3.53573	-0.000301863	2.98619	-2.44218	3.73582	-0.00301
			2.53719	-0.00296	3.5367	-0.00030664	2.98716	-1.02072	3.7368	0.00302
			2.53817	0.00137	3.53768	-0.00415	2.98814	1.11457	3.73777	0.00411
			2.53914	0.00136	3.53865	-0.00361	2.98912	-1.74914	3.73875	0.00355
			2.54012	0.00135	3.53963	-0.00197	2.99009	-6.04124	3.73973	0.000253532
			2.54109	-0.00155	3.54061	-0.000875637	2.99107	-0.33583	3.7407	0.00134
			2.54207	0.00422	3.54158	0.00131	2.99205	0.37048	3.74168	0.000787796
			2.54305	0.00132	3.54256	0.00295	2.99302	-0.35161	3.74266	0.00188
			2.54402	0.00131	3.54353	0.000203725	2.994	-3.21631	3.74363	0.00187
			2.545	-0.00159	3.54451	0.000746506	2.99497	-4.65301	3.74461	-0.00198
			2.54597	0.00274	3.54549	0.000191122	2.99595	-2.51922	3.74558	0.000210843
			2.54695	0.00273	3.54646	-0.000912424	2.99693	-3.24214	3.74656	0.00185
			2.54793	0.00127	3.54744	-0.00311	2.9979	-7.53597	3.74754	-0.000350389
			2.5489	-0.00163	3.54841	-0.00257	2.99888	1.02429	3.74851	-0.000905823
			2.54988	0.00125	3.54939	0.000164005	2.99985	-1.12747	3.74949	0.00128
			2.55085	-0.00165	3.55037	-0.000392151	3.00083	1.00516	3.75046	0.00292
			2.55183	-0.00455	3.55134	0.00125	3.00181	-1.86122	3.75144	0.000172592
			2.55281	-0.000218746	3.55232	-0.00095489	3.00278	1.69938	3.75242	-0.00148
			2.55378	-0.00312	3.55329	0.000134536	3.00376	-0.45334	3.75339	0.00126
			2.55476	-0.00168	3.55427	0.00122	3.00473	1.67853	3.75437	0.000155053
			2.55573	-0.01037	3.55525	0.00122	3.00571	-2.61702	3.75534	-0.0015
			2.55671	-0.00748	3.55622	-0.00208	3.00669	-2.62799	3.75632	-0.0026
			2.55769	-0.00604	3.5572	-0.000446039	3.00766	3.07383	3.7573	0.000138521
			2.55866	-0.00316	3.55818	0.00394	3.00864	1.63422	3.75827	0.000133228
			2.55964	-0.00172	3.55915	0.00283	3.00961	0.1943	3.75925	0.00123
			2.56062	0.00117	3.56013	-0.00157	3.01059	3.75316	3.76022	0.00177
			2.56159	0.00116	3.5611	-0.00322	3.01157	3.7411	3.7612	-0.000430015
			2.56257	-0.00608	3.56208	0.00116	3.01254	-5.55489	3.76218	-0.00263
			2.56354	-0.00319	3.56306	-0.000496821	3.01352	1.57391	3.76315	-0.000988659
			2.56452	-0.0032	3.56403	4.33623e-05	3.0145	-3.43772	3.76413	0.000652671
			2.5655	-0.00176	3.56501	-0.00161	3.01547	-4.16488	3.76511	0.00175
			2.56647	-0.000323063	3.56598	0.00112	3.01645	0.82085	3.76608	0.000643628
			2.56745	-0.00322	3.56696	0.00276	3.01742	-5.61966	3.76706	-0.00101
			2.56842	0.00256	3.56794	0.0011	3.0184	-1.34849	3.76803	-0.000462026
			2.5694	0.00255	3.56891	-0.00329	3.01938	-2.79065	3.76901	0.00118
			2.57038	0.00688	3.56989	0.00383	3.02035	2.90827	3.76999	0.00282
			2.57135	0.00688	3.57086	0.00163	3.02133	0.03746	3.77096	-0.0004743
			2.57233	0.00253	3.57184	0.00271	3.0223	-3.54767	3.77194	0.000618792
			2.5733	-0.000364578	3.57282	0.00106	3.02328	-4.99072	3.77291	-0.00103
			2.57428	-0.00471	3.57379	0.00105	3.02426	-5.0057	3.77389	0.0039
			2.57526	0.00396	3.57477	0.00378	3.02523	-5.0209	3.77487	0.00335
			2.57623	-0.000379955	3.57574	-6.85505e-05	3.02621	-0.75153	3.77584	0.00115
			2.57721	-0.00472	3.57672	-0.00172	3.02718	-5.76607	3.77682	-0.000496441
			2.57818	-0.000389378	3.5777	-0.00228	3.02816	-0.78303	3.77779	0.00169
			2.57916	0.0025	3.57867	-0.00284	3.02914	-0.7991	3.77877	0.00279
			2.58014	0.00394	3.57965	-0.00175	3.03011	-1.52948	3.77975	-0.00215
			2.58111	-0.000402245	3.58063	-0.00341	3.03109	-2.26017	3.78072	-0.00216
			2.58209	0.00104	3.5816	-0.000676688	3.03206	2.72204	3.7817	-0.00161
			2.58307	0.00104	3.58258	-0.00013769	3.03304	5.56164	3.78267	-0.00106
			2.58404	-0.00186	3.58355	-0.00179	3.03402	-1.59665	3.78365	-0.000518693
			2.58502	-0.000416989	3.58453	0.00204	3.03499	-1.61394	3.78463	-0.000521601
			2.58599	0.00103	3.58551	0.00697	3.03597	-0.91732	3.7856	-0.00491
			2.58697	0.00247	3.58648	0.00531	3.03695	-0.93499	3.78658	-0.00437
			2.58795	0.00247	3.58746	0.0031	3.03792	-1.66695	3.78756	-0.00218
			2.58892	0.00102	3.58843	-0.000747272	3.0389	-0.9709	3.78853	0.000564365
			2.5899	0.00391	3.58941	0.00199	3.03987	1.15328	3.78951	-0.00273
			2.59087	0.00246	3.59039	0.000878387	3.04085	-1.72162	3.79048	-0.00109
			2.59185	0.00535	3.59136	0.00251	3.04183	-0.312	3.79146	-0.00713
			2.59283	0.0039	3.59234	0.00305	3.0428	-1.04484	3.79244	0.000554234
			2.5938	0.00535	3.59331	0.000847794	3.04378	-1.77786	3.79341	-0.00329
			2.59478	-0.000441523	3.59429	0.00468	3.04475	0.34536	3.79439	-0.0011
			2.59575	-0.000443008	3.59527	0.00577	3.04573	-2.53038	3.79536	0.00164
			2.59673	-0.00478	3.59624	0.00246	3.04671	-1.12147	3.79634	-0.0022
			2.59771	0.00245	3.59722	-0.00139	3.04768	-1.85512	3.79732	-0.00275
			2.59868	0.00389	3.59819	0.00244	3.04866	-0.44662	3.79829	0.00328
			2.59966	0.00389	3.59917	0.00134	3.04963	-1.89466	3.79927	0.00273
			2.60063	-0.00479	3.60015	0.000228188	3.05061	0.94185	3.80024	0.00328
			2.60161	-0.00334	3.60112	0.000217937	3.05159	-1.22067	3.80122	-0.00111
			2.60259	-0.00189	3.6021	-0.000341322	3.05256	2.32968	3.8022	0.00108
			2.60356	-0.00623	3.60308	0.00623	3.05354	-1.2613	3.80317	-0.00112
			2.60454	-0.000448875	3.60405	0.00183	3.05451	3.7171	3.80415	-1.97605e-05
			2.60552	0.00244	3.60503	0.00182	3.05549	-0.58832	3.80512	0.00162
			2.60649	-0.00189	3.606	0.00126	3.05647	-4.89386	3.8061	0.00162
			2.60747	-0.00623	3.60698	0.000156267	3.05744	0.0842	3.80708	0.00382
			2.60844	-0.00768	3.60796	0.00179	3.05842	4.34804	3.80805	-0.00222
			2.60942	-0.000446574	3.60893	0.000683623	3.0594	0.75639	3.80903	0.00107
			2.6104	0.001	3.60991	-0.00207	3.06037	-1.40716	3.81001	0.00107
			2.61137	-0.00334	3.61088	-0.000434085	3.06135	-4.28491	3.81098	-0.000578413
			2.61235	-0.00334	3.61186	-0.00264	3.06232	-1.44975	3.81196	0.00107
			2.61332	-0.00333	3.61284	0.000642129	3.0633	-0.04297	3.81293	0.00381
			2.6143	-0.00623	3.61381	-0.00101	3.06428	-5.06337	3.81391	-3.40998e-05
			2.61528	-0.00478	3.61479	0.00227	3.06525	-0.80014	3.81489	-0.00223
			2.61625	-0.00477	3.61576	0.00061078	3.06623	-3.67829	3.81586	0.000512723
			2.61723	-0.00767	3.61674	0.00334	3.0672	-1.55761	3.81684	0.000511716
			2.6182	-0.00911	3.61772	0.00224	3.06818	1.99122	3.81781	0.000510763
			2.61918	-0.00622	3.61869	0.00113	3.06916	-0.8871	3.81879	0.00161
			2.62016	-0.01055	3.61967	-0.0005284	3.07013	-0.19488	3.81977	-0.00333
			2.62113	-0.01055	3.62064	9.97533e-06	3.07111	-0.21679	3.82074	-0.00498
			2.62211	-0.000421969	3.62162	-0.000549686	3.07208	-3.80935	3.82172	-0.00114
			2.62308	-0.0062	3.6226	-1.13861e-05	3.07306	4.73817	3.82269	-0.00169
			2.62406	-0.00186	3.62357	-0.000571127	3.07404	-2.42504	3.82367	0.000506118
			2.62504	-0.000412013	3.62455	-0.00278	3.07501	-3.16126	3.82465	-0.000591481
			2.62601	-0.00040828	3.62553	-0.00279	3.07599	1.1015	3.82562	-0.00114
			2.62699	0.00393	3.6265	0.00269	3.07696	3.93595	3.8266	-0.00388
			2.62797	0.00249	3.62748	-0.00171	3.07794	1.0574	3.82757	0.00050402
			2.62894	0.00105	3.62845	0.00157	3.07892	-0.39294	3.82855	-0.00224
			2.62992	0.00684	3.62943	0.000460466	3.07989	1.72742	3.82953	0.000503273
			2.63089	0.00395	3.63041	-0.00174	3.08087	5.27611	3.8305	0.00325
			2.63187	0.0054	3.63138	-0.0056	3.08185	0.25521	3.83148	-0.00169
			2.63285	0.00396	3.63236	-0.00122	3.08282	-1.90915	3.83246	0.000502542
			2.63382	0.00108	3.63333	-0.00343	3.0838	-4.07349	3.83343	-4.6596e-05
			2.6348	0.00253	3.63431	-0.000143488	3.08477	0.18941	3.83441	0.000502321
			2.63577	0.00398	3.63529	-0.004	3.08575	3.02405	3.83538	0.0027
			2.63675	-0.000351626	3.63626	-0.00346	3.08673	8.71524	3.83636	-4.66828e-05
			2.63773	-0.00179	3.63724	-0.00292	3.0877	7.97939	3.83734	0.00325
			2.6387	-0.00033798	3.63821	-0.00018931	3.08868	4.38699	3.83831	0.0027
			2.63968	-0.000330746	3.63919	-0.0013	3.08965	6.50775	3.83929	0.00105
			2.64065	-0.000323236	3.64017	-0.00186	3.09063	10.0569	3.84026	0.00215
			2.64163	-0.00321	3.64114	0.000323698	3.09161	8.60706	3.84124	0.0027
			2.64261	-0.00175	3.64212	0.000311918	3.09258	2.87262	3.84222	-0.00169
			2.64358	0.00404	3.64309	-0.00299	3.09356	2.85125	3.84319	-0.00498
			2.64456	-0.00318	3.64407	-0.00355	3.09453	12.8277	3.84417	0.000504488
			2.64553	-0.00317	3.64505	-0.00302	3.09551	7.80761	3.84514	0.000504997
			2.64651	-0.00461	3.64602	0.00136	3.09649	4.92994	3.84612	0.00105
			2.64749	-0.000262613	3.647	0.00245	3.09746	2.76644	3.8471	-0.00224
			2.64846	-0.0017	3.64797	-0.000856921	3.09844	-0.8253	3.84807	-0.00169
			2.64944	-0.00169	3.64895	-0.00197	3.09941	2.72442	3.84905	-0.00224
			2.65042	-0.00168	3.64993	-0.000881278	3.10039	-3.00951	3.85002	-4.07044e-05
			2.65139	0.00412	3.6509	0.00185	3.10137	-0.88807	3.851	0.0027
			2.65237	-0.0031	3.65188	0.000740181	3.10234	-5.19359	3.85198	-0.000587038
			2.65334	-0.00309	3.65286	-0.000918155	3.10332	-0.92966	3.85295	-0.00114
			2.65432	-0.00163	3.65383	0.00511	3.1043	0.47792	3.85393	-0.00388
			2.6553	-0.0103	3.65481	0.00235	3.10527	-5.25576	3.85491	-0.00168
			2.65627	-0.00161	3.65578	0.00508	3.10625	-2.4199	3.85588	0.000513889
			2.65725	-0.0016	3.65676	-0.00316	3.10722	-1.72639	3.85686	0.00216
			2.65822	-0.00303	3.65774	-0.00098044	3.1082	-0.31865	3.85783	0.00107
			2.6592	0.00132	3.65871	0.000652988	3.10918	-1.76746	3.85881	0.00216
			2.66018	0.00278	3.65969	0.00393	3.11015	-1.78794	3.85979	0.00162
			2.66115	0.00424	3.66066	-0.000469267	3.11113	-3.95078	3.86076	0.00491
			2.66213	0.00137	3.66164	-0.00268	3.1121	-0.40049	3.86174	-0.00167
			2.6631	-0.00151	3.66262	5.33328e-05	3.11308	1.00734	3.86271	0.000522697
			2.66408	0.00284	3.66359	0.00114	3.11406	0.27291	3.86369	0.00107
			2.66506	-3.36982e-05	3.66457	0.00113	3.11503	0.96671	3.86467	0.00107
			2.66603	-1.74807e-05	3.66554	1.49672e-05	3.11601	-5.48066	3.86564	0.000527224
			2.66701	-8.60358e-07	3.66652	0.00439	3.11698	-5.50089	3.86662	0.000528828
			2.66798	1.61676e-05	3.6675	0.00109	3.11796	-4.09289	3.86759	0.00492
			2.66896	0.00437	3.66847	-0.00112	3.11894	0.88585	3.86857	0.00273
			2.66994	0.00294	3.66945	-0.00333	3.11991	-1.99078	3.86955	0.00383
			2.67091	-0.00138	3.67042	0.0016	3.12089	-1.29677	3.87052	0.00438
			2.67189	0.00298	3.6714	0.00323	3.12186	-4.88743	3.8715	0.00109
			2.67287	0.003	3.67238	-0.00117	3.12284	-1.33684	3.87247	0.00109
			2.67384	0.00157	3.67335	-0.00228	3.12382	0.78558	3.87345	-0.000555713
			2.67482	0.000147159	3.67433	-0.00559	3.12479	-1.37675	3.87443	0.00438
			2.67579	0.00161	3.67531	-0.00176	3.12577	-2.11074	3.8754	-0.00165
			2.67677	0.00597	3.67628	0.000420639	3.12675	1.44012	3.87638	0.000547166
			2.67775	0.0031	3.67726	-0.00288	3.12772	0.70612	3.87736	0.0022
			2.67872	0.00746	3.67823	-0.00619	3.1287	-0.02773	3.87833	0.000551211
			2.6797	0.00749	3.67921	-0.00127	3.12967	-0.04742	3.87931	-0.000543738
			2.68067	0.00751	3.68019	0.000916502	3.13065	0.64704	3.88028	0.000555328
			2.68165	0.00753	3.68116	0.000354142	3.13163	7.05466	3.88126	0.000557404
			2.68263	0.00322	3.68214	0.00199	3.1326	-2.96267	3.88224	-0.00218
			2.6836	0.00324	3.68311	-0.000221655	3.13358	-2.26804	3.88321	0.000561579
			2.68458	0.00326	3.68409	-0.00078309	3.13455	-0.14505	3.88419	-0.000533329
			2.68555	0.00184	3.68507	0.000300453	3.13553	1.2639	3.88516	-0.000531239
			2.68653	0.00765	3.68604	-0.000810024	3.13651	1.24462	3.88614	0.00166
			2.68751	0.00479	3.68702	0.000273479	3.13748	-0.917	3.88712	-0.00272
			2.68848	0.00771	3.68799	-0.00358	3.13846	3.34855	3.88809	2.29912e-05
			2.68946	0.00773	3.68897	0.000795435	3.13943	11.185	3.88907	0.000574045
			2.69043	0.00776	3.68995	-0.000316109	3.14041	4.02465	3.89004	0.00167
			2.69141	0.00345	3.69092	0.000219335	3.14139	-1.70739	3.89102	0.00113
			2.69239	0.00782	3.6919	-0.00418	3.14236	-3.86857	3.892	3.10923e-05
			2.69336	0.00351	3.69287	-0.000904806	3.14334	3.25382	3.89297	3.30603e-05
			2.69434	0.00209	3.69385	-0.00256	3.14431	0.37858	3.89395	-0.000513001
			2.69532	-0.00222	3.69483	-0.000931972	3.14529	1.07411	3.89492	0.000585905
			2.69629	0.000700542	3.6958	-0.00314	3.14627	-2.51519	3.8959	-0.00161
			2.69727	0.00218	3.69678	-0.00425	3.14724	2.46517	3.89688	0.00169
			2.69824	0.00655	3.69776	-0.000424722	3.14822	4.58911	3.89785	4.2393e-05
			2.69922	0.00224	3.69873	-0.00428	3.1492	8.85551	3.89883	4.41355e-05
			2.7002	-0.000622683	3.69971	-0.00429	3.15017	-0.44652	3.89981	-0.00215
			2.70117	0.00375	3.70068	-0.000465399	3.15115	0.96351	3.90078	-0.00215
			2.70215	-0.0049	3.70166	-0.00487	3.15212	3.80181	3.90176	-0.00599
			2.70312	0.000919281	3.70264	-0.00378	3.1531	5.92607	3.90273	-0.00105
			2.7041	-0.00339	3.70361	-0.00215	3.15408	0.90909	3.90371	-0.00159
			2.70508	0.000984988	3.70459	0.00168	3.15505	-1.96552	3.90469	-0.00104
			2.70605	-0.000427664	3.70556	0.00605	3.15603	-3.41169	3.90566	-0.00159
			2.70703	0.00105	3.70654	0.0022	3.157	-0.5731	3.90664	-0.00378
			2.708	0.00109	3.70752	0.00109	3.15798	1.55144	3.90761	-0.00269
			2.70898	0.00112	3.70849	-0.00112	3.15896	2.24772	3.90859	-0.00378
			2.70996	0.00549	3.70947	0.0049	3.15993	0.80176	3.90957	5.94666e-05
			2.71093	0.00408	3.71044	-4.99509e-05	3.16091	-5.64317	3.91054	-0.00268
			2.71191	0.00122	3.71142	-0.00061201	3.16188	-2.09025	3.91152	-0.00158
			2.71288	0.00126	3.7124	-7.59981e-05	3.16286	-4.96439	3.91249	-0.00323
			2.71386	0.00274	3.71337	-0.00119	3.16384	-2.8396	3.91347	-0.00378
			2.71484	0.00278	3.71435	0.00539	3.16481	-2.14307	3.91445	0.00171
			2.71581	-7.78785e-05	3.71532	0.00318	3.16579	-2.8747	3.91542	-0.00268
			2.71679	0.0014	3.7163	-0.00397	3.16676	0.6785	3.9164	0.00281
			2.71777	-4.81364e-06	3.71728	-0.00288	3.16774	2.80333	3.91737	6.53589e-05
			2.71874	-0.00431	3.71825	0.00259	3.16872	-1.49881	3.91835	-0.00213
			2.71972	-0.00427	3.71923	0.00203	3.16969	2.05439	3.91933	6.61076e-05
			2.72069	0.000106372	3.72021	0.00202	3.17067	4.17942	3.9203	-0.00268
[truncated: 728 more rows]

## Sheet: Figure 3 a-c
Fig.3a			Fig.3b				Fig.3c
[truncated: 1,558 more rows]

## Sheet: Figure4 a
	Figure 4a uncropped scan

## Sheet: Figure4 b-c
Fig.4b			Fig.4c
[truncated: 2,111 more rows]

[truncated: 7 more sheets: Figure5 b-f, Figure6 b-d, Figure S1, Figure S2, Figure S4, Figure S8, Figure S9]
